# Supplementary material for: Serosurveillance of Coxiellosis (Q-fever) and Brucellosis in goats in selected provinces of Lao People’s Democratic Republic
Source: PLoS Negl Trop Dis. 2018 Apr 12;12(4):e0006411. doi: 10.1371/journal.pntd.0006411 (PMC5918242; doi:10.1371/journal.pntd.0006411)
Supplement: S1 Dataset — (XLSX) [file pntd.0006411.s001.xlsx]

## Sheet: Sheet1
Animal ID	Province	District	Village	Date Collected	Species	Breed	Age	Gender	Farm ID	Commercial_code	N_ani_farm	N_an_sampled	O@450 Bru	S/P Bru	Result Bru	Rose Bengal	Serobru	OD@450 Qfever	S/P Q fever	Result Q Fever
G7-18	Savannakhet	Kaisone	Phonsim	2016-02-19	Goat	Unknown	2	Female	Unknown	Unknown	Unknown	Unknown	0.048	0.996678	Neg	Neg	Neg	0.073	3.18627	Neg
G7-19	Savannakhet	Kaisone	Phonsim	2016-02-19	Goat	Unknown	2	Female	Unknown	Unknown	Unknown	Unknown	0.047	0.913621	Neg	Neg	Neg	0.071	2.9902	Neg
G7-22	Savannakhet	Kaisone	Phonsim	2016-02-19	Goat	Unknown	2	Female	Unknown	Unknown	Unknown	Unknown	0.044	0.664452	Neg	Neg	Neg	0.082	4.06863	Neg
G7-24	Savannakhet	Kaisone	Phonsim	2016-02-19	Goat	Unknown	2	Female	Unknown	Unknown	Unknown	Unknown	0.046	0.830565	Neg	Neg	Neg	0.062	2.10784	Neg
G7-27	Savannakhet	Kaisone	Phonsim	2016-02-19	Goat	Unknown	2	Female	Unknown	Unknown	Unknown	Unknown	0.06	1.99336	Neg	Neg	Neg	0.072	3.08824	Neg
G7-29	Savannakhet	Kaisone	Phonsim	2016-02-19	Goat	Unknown	2	Female	Unknown	Unknown	Unknown	Unknown	0.042	0.498339	Neg	Neg	Neg	0.064	2.30392	Neg
G7-31	Savannakhet	Kaisone	Phonsim	2016-02-19	Goat	Unknown	2	Female	Unknown	Unknown	Unknown	Unknown	0.048	0.996678	Neg	Neg	Neg	0.056	1.51961	Neg
G7-33	Savannakhet	Kaisone	Phonsim	2016-02-19	Goat	Unknown	2	Female	Unknown	Unknown	Unknown	Unknown	0.041	0.415282	Neg	Neg	Neg	0.048	0.735294	Neg
G7-35	Savannakhet	Kaisone	Phonsim	2016-02-19	Goat	Unknown	2	Female	Unknown	Unknown	Unknown	Unknown	0.046	0.830565	Neg	Neg	Neg	0.059	1.81373	Neg
G7-37	Savannakhet	Kaisone	Phonsim	2016-02-19	Goat	Unknown	2	Female	Unknown	Unknown	Unknown	Unknown	0.041	0.415282	Neg	Neg	Neg	0.077	3.57843	Neg
G7-38	Savannakhet	Kaisone	Phonsim	2016-02-19	Goat	Unknown	2	Female	Unknown	Unknown	Unknown	Unknown	0.04	0.332226	Neg	Neg	Neg	0.046	0.539216	Neg
G7-40	Savannakhet	Kaisone	Phonsim	2016-02-19	Goat	Unknown	2	Female	Unknown	Unknown	Unknown	Unknown	0.041	0.415282	Neg	Neg	Neg	0.06	1.91176	Neg
G7-41	Savannakhet	Kaisone	Phonsim	2016-02-19	Goat	Unknown	2	Female	Unknown	Unknown	Unknown	Unknown	0.042	0.498339	Neg	Neg	Neg	0.058	1.71569	Neg
G7-42	Savannakhet	Kaisone	Phonsim	2016-02-19	Goat	Unknown	2	Female	Unknown	Unknown	Unknown	Unknown	0.045	0.747508	Neg	Neg	Neg	0.058	1.71569	Neg
G7-47	Savannakhet	Kaisone	Phonsim	2016-02-19	Goat	Unknown	2	Female	Unknown	Unknown	Unknown	Unknown	0.039	0.249169	Neg	Neg	Neg	0.037	-0.343137	Neg
G7-20	Savannakhet	Kaisone	Phonsim	2016-02-19	Goat	Unknown	4	Female	Unknown	Unknown	Unknown	Unknown	0.044	0.664452	Neg	Neg	Neg	0.056	1.51961	Neg
G7-21	Savannakhet	Kaisone	Phonsim	2016-02-19	Goat	Unknown	4	Female	Unknown	Unknown	Unknown	Unknown	0.036	-5.7632e-16	Neg	Neg	Neg	0.042	0.147059	Neg
G7-23	Savannakhet	Kaisone	Phonsim	2016-02-19	Goat	Unknown	4	Female	Unknown	Unknown	Unknown	Unknown	0.039	0.249169	Neg	Neg	Neg	0.04	-0.0490196	Neg
G7-25	Savannakhet	Kaisone	Phonsim	2016-02-19	Goat	Unknown	4	Female	Unknown	Unknown	Unknown	Unknown	0.044	0.664452	Neg	Neg	Neg	0.065	2.40196	Neg
G7-26	Savannakhet	Kaisone	Phonsim	2016-02-19	Goat	Unknown	4	Female	Unknown	Unknown	Unknown	Unknown	0.046	0.830565	Neg	Neg	Neg	0.094	5.2451	Neg
G7-28	Savannakhet	Kaisone	Phonsim	2016-02-19	Goat	Unknown	4	Female	Unknown	Unknown	Unknown	Unknown	0.055	1.57807	Neg	Neg	Neg	0.074	3.28431	Neg
G7-32	Savannakhet	Kaisone	Phonsim	2016-02-19	Goat	Unknown	4	Female	Unknown	Unknown	Unknown	Unknown	0.081	3.73754	Neg	Neg	Neg	0.046	0.539216	Neg
G7-36	Savannakhet	Kaisone	Phonsim	2016-02-19	Goat	Unknown	4	Female	Unknown	Unknown	Unknown	Unknown	0.066	2.49169	Neg	Neg	Neg	0.059	1.81373	Neg
G7-39	Savannakhet	Kaisone	Phonsim	2016-02-19	Goat	Unknown	4	Female	Unknown	Unknown	Unknown	Unknown	0.052	1.3289	Neg	Neg	Neg	0.059	1.81373	Neg
G7-43	Savannakhet	Kaisone	Phonsim	2016-02-19	Goat	Unknown	4	Female	Unknown	Unknown	Unknown	Unknown	0.041	0.415282	Neg	Neg	Neg	0.056	1.51961	Neg
G7-44	Savannakhet	Kaisone	Phonsim	2016-02-19	Goat	Unknown	4	Female	Unknown	Unknown	Unknown	Unknown	0.049	1.07973	Neg	Neg	Neg	0.084	4.26471	Neg
G7-45	Savannakhet	Kaisone	Phonsim	2016-02-19	Goat	Unknown	4	Female	Unknown	Unknown	Unknown	Unknown	0.036	-5.7632e-16	Neg	Neg	Neg	0.063	2.20588	Neg
G7-46	Savannakhet	Kaisone	Phonsim	2016-02-19	Goat	Unknown	4	Female	Unknown	Unknown	Unknown	Unknown	0.05	1.16279	Neg	Neg	Neg	0.085	4.36275	Neg
G7-34	Savannakhet	Kaisone	Phonsim	2016-02-19	Goat	Unknown	2	Male	Unknown	Unknown	Unknown	Unknown	0.061	2.07641	Neg	Neg	Neg	0.075	3.38235	Neg
G7-30	Savannakhet	Kaisone	Phonsim	2016-02-19	Goat	Unknown	4	Male	Unknown	Unknown	Unknown	Unknown	0.041	0.415282	Neg	Neg	Neg	0.082	4.06863	Neg
G7-10	Savannakhet	Kaisone	Dongkhamlouang	2016-02-25	Goat	Unknown	2	Female	Unknown	Unknown	Unknown	Unknown	0.042	0.498339	Neg	Neg	Neg	0.058	1.71569	Neg
G7-12	Savannakhet	Kaisone	Dongkhamlouang	2016-02-25	Goat	Unknown	2	Female	Unknown	Unknown	Unknown	Unknown	0.04	0.332226	Neg	Neg	Neg	0.06	1.91176	Neg
G7-13	Savannakhet	Kaisone	Dongkhamlouang	2016-02-25	Goat	Unknown	2	Female	Unknown	Unknown	Unknown	Unknown	0.042	0.498339	Neg	Neg	Neg	0.063	2.20588	Neg
G7-16	Savannakhet	Kaisone	Dongkhamlouang	2016-02-25	Goat	Unknown	2	Female	Unknown	Unknown	Unknown	Unknown	0.045	0.747508	Neg	Neg	Neg	0.064	2.30392	Neg
G7-17	Savannakhet	Kaisone	Dongkhamlouang	2016-02-25	Goat	Unknown	2	Female	Unknown	Unknown	Unknown	Unknown	0.048	0.996678	Neg	Neg	Neg	0.088	4.65686	Neg
G7-11	Savannakhet	Kaisone	Dongkhamlouang	2016-02-25	Goat	Unknown	4	Female	Unknown	Unknown	Unknown	Unknown	0.042	0.498339	Neg	Neg	Neg	0.071	2.9902	Neg
G7-14	Savannakhet	Kaisone	Dongkhamlouang	2016-02-25	Goat	Unknown	4	Female	Unknown	Unknown	Unknown	Unknown	0.047	0.913621	Neg	Neg	Neg	0.066	2.5	Neg
G7-15	Savannakhet	Kaisone	Dongkhamlouang	2016-02-25	Goat	Unknown	4	Female	Unknown	Unknown	Unknown	Unknown	0.046	0.830565	Neg	Neg	Neg	0.075	3.38235	Neg
G7-9	Savannakhet	Kaisone	Dongkhamlouang	2016-02-25	Goat	Unknown	4	Female	Unknown	Unknown	Unknown	Unknown	0.042	0.498339	Neg	Neg	Neg	0.072	3.08824	Neg
G1-12	Xiangkhouang	Khoun	Sankheeng	2016-02-26	Goat	Unknown	2	Female	Unknown	Unknown	Unknown	Unknown	0.063	2.0364	Neg	Neg	Neg	0.069	2.08851	Neg
G1-13	Xiangkhouang	Khoun	Sankheeng	2016-02-26	Goat	Unknown	2	Female	Unknown	Unknown	Unknown	Unknown	0.066	2.29636	Neg	Neg	Neg	0.064	1.59125	Neg
G1-14	Xiangkhouang	Khoun	Sankheeng	2016-02-26	Goat	Unknown	2	Female	Unknown	Unknown	Unknown	Unknown	0.04	0.0433276	Neg	Neg	Neg	0.072	2.38687	Neg
G1-15	Xiangkhouang	Khoun	Sankheeng	2016-02-26	Goat	Unknown	2	Female	Unknown	Unknown	Unknown	Unknown	0.1	5.24263	Neg	Neg	Neg	0.091	4.27648	Neg
G1-16	Xiangkhouang	Khoun	Sankheeng	2016-02-26	Goat	Unknown	2	Female	Unknown	Unknown	Unknown	Unknown	0.056	1.42981	Neg	Neg	Neg	0.049	0.099453	Neg
G1-17	Xiangkhouang	Khoun	Sankheeng	2016-02-26	Goat	Unknown	2	Female	Unknown	Unknown	Unknown	Unknown	0.058	1.60312	Neg	Neg	Neg	0.069	2.08851	Neg
G1-18	Xiangkhouang	Khoun	Sankheeng	2016-02-26	Goat	Unknown	2	Female	Unknown	Unknown	Unknown	Unknown	0.068	2.46967	Neg	Neg	Neg	0.052	0.397812	Neg
G1-19	Xiangkhouang	Khoun	Sankheeng	2016-02-26	Goat	Unknown	2	Female	Unknown	Unknown	Unknown	Unknown	0.057	1.51646	Neg	Neg	Neg	0.058	0.99453	Neg
G6-52	Savannakhet	Kaisone	Sork	2016-02-29	Goat	Unknown	2	Female	Unknown	Unknown	Unknown	Unknown	0.047	0.913621	Neg	Neg	Neg	0.083	4.16667	Neg
G6-53	Savannakhet	Kaisone	Sork	2016-02-29	Goat	Unknown	2	Female	Unknown	Unknown	Unknown	Unknown	0.037	0.0830565	Neg	Neg	Neg	0.052	1.12745	Neg
G6-54	Savannakhet	Kaisone	Sork	2016-02-29	Goat	Unknown	2	Female	Unknown	Unknown	Unknown	Unknown	0.056	1.66113	Neg	Neg	Neg	0.114	7.20588	Neg
G6-55	Savannakhet	Kaisone	Sork	2016-02-29	Goat	Unknown	2	Female	Unknown	Unknown	Unknown	Unknown	0.043	0.581395	Neg	Neg	Neg	0.064	2.30392	Neg
G6-56	Savannakhet	Kaisone	Sork	2016-02-29	Goat	Unknown	2	Female	Unknown	Unknown	Unknown	Unknown	0.04	0.332226	Neg	Neg	Neg	0.054	1.32353	Neg
G6-57	Savannakhet	Kaisone	Sork	2016-02-29	Goat	Unknown	2	Female	Unknown	Unknown	Unknown	Unknown	0.058	1.82724	Neg	Neg	Neg	0.079	3.77451	Neg
G6-59	Savannakhet	Kaisone	Sork	2016-02-29	Goat	Unknown	2	Female	Unknown	Unknown	Unknown	Unknown	0.053	1.41196	Neg	Neg	Neg	0.101	5.93137	Neg
G6-60	Savannakhet	Kaisone	Sork	2016-02-29	Goat	Unknown	2	Female	Unknown	Unknown	Unknown	Unknown	0.304	22.2591	Neg	Neg	Neg	0.074	3.28431	Neg
G6-61	Savannakhet	Kaisone	Sork	2016-02-29	Goat	Unknown	2	Female	Unknown	Unknown	Unknown	Unknown	0.05	1.16279	Neg	Neg	Neg	0.099	5.73529	Neg
G6-62	Savannakhet	Kaisone	Sork	2016-02-29	Goat	Unknown	2	Female	Unknown	Unknown	Unknown	Unknown	0.045	0.747508	Neg	Neg	Neg	0.107	6.51961	Neg
G6-63	Savannakhet	Kaisone	Sork	2016-02-29	Goat	Unknown	2	Female	Unknown	Unknown	Unknown	Unknown	0.044	0.664452	Neg	Neg	Neg	0.081	3.97059	Neg
G7-1	Savannakhet	Kaisone	Sork	2016-02-29	Goat	Unknown	2	Female	Unknown	Unknown	Unknown	Unknown	0.054	1.49502	Neg	Neg	Neg	0.064	2.30392	Neg
G7-2	Savannakhet	Kaisone	Sork	2016-02-29	Goat	Unknown	2	Female	Unknown	Unknown	Unknown	Unknown	0.046	0.830565	Neg	Neg	Neg	0.088	4.65686	Neg
G7-3	Savannakhet	Kaisone	Sork	2016-02-29	Goat	Unknown	2	Female	Unknown	Unknown	Unknown	Unknown	0.06	1.99336	Neg	Neg	Neg	0.201	15.7353	Neg
G7-5	Savannakhet	Kaisone	Sork	2016-02-29	Goat	Unknown	2	Female	Unknown	Unknown	Unknown	Unknown	0.047	0.913621	Neg	Neg	Neg	0.062	2.10784	Neg
G7-6	Savannakhet	Kaisone	Sork	2016-02-29	Goat	Unknown	2	Female	Unknown	Unknown	Unknown	Unknown	0.084	3.98671	Neg	Neg	Neg	0.085	4.36275	Neg
G6-58	Savannakhet	Kaisone	Sork	2016-02-29	Goat	Unknown	4	Female	Unknown	Unknown	Unknown	Unknown	0.069	2.74086	Neg	Neg	Neg	0.069	2.79412	Neg
G7-8	Savannakhet	Kaisone	Sork	2016-02-29	Goat	Unknown	4	Female	Unknown	Unknown	Unknown	Unknown	0.04	0.332226	Neg	Neg	Neg	0.078	3.67647	Neg
G6-64	Savannakhet	Kaisone	Sork	2016-02-29	Goat	Unknown	2	Male	Unknown	Unknown	Unknown	Unknown	0.05	1.16279	Neg	Neg	Neg	0.061	2.0098	Neg
G7-4	Savannakhet	Kaisone	Sork	2016-02-29	Goat	Unknown	2	Male	Unknown	Unknown	Unknown	Unknown	0.047	0.913621	Neg	Neg	Neg	0.088	4.65686	Neg
G7-7	Savannakhet	Kaisone	Sork	2016-02-29	Goat	Unknown	2	Male	Unknown	Unknown	Unknown	Unknown	0.044	0.664452	Neg	Neg	Neg	0.054	1.32353	Neg
GM4	Vientiane CPT	Parknguem	Naxon	2016-03-02	Goat	Unknown	Unknown	Unknown	Unknown	Unknown	Unknown	Unknown	0.04	0.418585	Neg	Neg	Neg	0.051	1.4517	Neg
G7-48	Savannakhet	Kaisone	Sompoy	2016-03-03	Goat	Unknown	2	Female	Unknown	Unknown	Unknown	Unknown	0.038	0.166113	Neg	Neg	Neg	0.057	1.61765	Neg
G7-51	Savannakhet	Kaisone	Sompoy	2016-03-03	Goat	Unknown	2	Female	Unknown	Unknown	Unknown	Unknown	0.053	1.41196	Neg	Neg	Neg	0.071	2.9902	Neg
G7-60	Savannakhet	Kaisone	Sompoy	2016-03-03	Goat	Unknown	2	Female	Unknown	Unknown	Unknown	Unknown	0.044	0.664452	Neg	Neg	Neg	1.02941	1.02941	Neg
G7-63	Savannakhet	Kaisone	Sompoy	2016-03-03	Goat	Unknown	2	Female	Unknown	Unknown	Unknown	Unknown	0.047	0.913621	Neg	Neg	Neg	0.062	2.10784	Neg
G8-1	Savannakhet	Kaisone	Sompoy	2016-03-03	Goat	Unknown	2	Female	Unknown	Unknown	Unknown	Unknown	0.04	0.332226	Neg	Neg	Neg	0.044	0.343137	Neg
G7-50	Savannakhet	Kaisone	Sompoy	2016-03-03	Goat	Unknown	4	Female	Unknown	Unknown	Unknown	Unknown	0.04	0.332226	Neg	Neg	Neg	0.041	0.0490196	Neg
G7-53	Savannakhet	Kaisone	Sompoy	2016-03-03	Goat	Unknown	4	Female	Unknown	Unknown	Unknown	Unknown	0.042	0.498339	Neg	Neg	Neg	3.77451	3.77451	Neg
G7-54	Savannakhet	Kaisone	Sompoy	2016-03-03	Goat	Unknown	4	Female	Unknown	Unknown	Unknown	Unknown	0.049	1.07973	Neg	Neg	Neg	2.69608	2.69608	Neg
G7-55	Savannakhet	Kaisone	Sompoy	2016-03-03	Goat	Unknown	4	Female	Unknown	Unknown	Unknown	Unknown	0.037	0.0830565	Neg	Neg	Neg	0.0490196	0.0490196	Neg
G7-56	Savannakhet	Kaisone	Sompoy	2016-03-03	Goat	Unknown	4	Female	Unknown	Unknown	Unknown	Unknown	0.045	0.747508	Neg	Neg	Neg	3.38235	3.38235	Neg
G7-57	Savannakhet	Kaisone	Sompoy	2016-03-03	Goat	Unknown	4	Female	Unknown	Unknown	Unknown	Unknown	0.049	1.07973	Neg	Neg	Neg	2.59804	2.59804	Neg
G7-58	Savannakhet	Kaisone	Sompoy	2016-03-03	Goat	Unknown	4	Female	Unknown	Unknown	Unknown	Unknown	0.046	0.830565	Neg	Neg	Neg	1.32353	1.32353	Neg
G7-59	Savannakhet	Kaisone	Sompoy	2016-03-03	Goat	Unknown	4	Female	Unknown	Unknown	Unknown	Unknown	0.04	0.332226	Neg	Neg	Neg	0.539216	0.539216	Neg
G7-61	Savannakhet	Kaisone	Sompoy	2016-03-03	Goat	Unknown	4	Female	Unknown	Unknown	Unknown	Unknown	0.037	0.0830565	Neg	Neg	Neg	0.042	0.147059	Neg
G7-62	Savannakhet	Kaisone	Sompoy	2016-03-03	Goat	Unknown	2	Male	Unknown	Unknown	Unknown	Unknown	0.038	0.166113	Neg	Neg	Neg	0.044	0.343137	Neg
G7-64	Savannakhet	Kaisone	Sompoy	2016-03-03	Goat	Unknown	2	Male	Unknown	Unknown	Unknown	Unknown	0.044	0.664452	Neg	Neg	Neg	0.048	0.735294	Neg
G8-2	Savannakhet	Kaisone	Sompoy	2016-03-03	Goat	Unknown	2	Male	Unknown	Unknown	Unknown	Unknown	0.042	0.498339	Neg	Neg	Neg	0.051	1.02941	Neg
G7-49	Savannakhet	Kaisone	Sompoy	2016-03-03	Goat	Unknown	4	Male	Unknown	Unknown	Unknown	Unknown	0.04	0.332226	Neg	Neg	Neg	0.05	0.931373	Neg
G7-52	Savannakhet	Kaisone	Sompoy	2016-03-03	Goat	Unknown	4	Male	Unknown	Unknown	Unknown	Unknown	0.045	0.747508	Neg	Neg	Neg	0.155	11.2255	Neg
GM3	Vientiane CPT	Parknguem	Naxon	2016-03-03	Goat	Unknown	Unknown	Unknown	Unknown	Unknown	Unknown	Unknown	0.051	1.33947	Neg	Neg	Neg	0.064	2.90341	Neg
A-697	Xiangkhouang	Nonghed	Kioewpatou	2016-03-03	Goat	Unknown	Unknown	Female	Unknown	Unknown	Unknown	Unknown	0.06	1.77643	Neg	Neg	Neg	0.108	5.96718	Neg
A-698	Xiangkhouang	Nonghed	Kioewpatou	2016-03-03	Goat	Unknown	Unknown	Female	Unknown	Unknown	Unknown	Unknown	0.042	0.216638	Neg	Neg	Neg	0.077	2.88414	Neg
A-699	Xiangkhouang	Nonghed	Kioewpatou	2016-03-03	Goat	Unknown	Unknown	Female	Unknown	Unknown	Unknown	Unknown	0.042	0.216638	Neg	Neg	Neg	0.054	0.596718	Neg
A-700	Xiangkhouang	Nonghed	Kioewpatou	2016-03-03	Goat	Unknown	Unknown	Female	Unknown	Unknown	Unknown	Unknown	0.038	-0.129983	Neg	Neg	Neg	0.051	0.298359	Neg
A-701	Xiangkhouang	Nonghed	Kioewpatou	2016-03-03	Goat	Unknown	Unknown	Female	Unknown	Unknown	Unknown	Unknown	0.118	6.80243	Neg	Neg	Neg	0.057	0.895077	Neg
A-702	Xiangkhouang	Nonghed	Kioewpatou	2016-03-03	Goat	Unknown	Unknown	Female	Unknown	Unknown	Unknown	Unknown	0.54	43.3709	Neg	Neg	Neg	0.078	2.98359	Neg
A-704	Xiangkhouang	Nonghed	Kioewpatou	2016-03-03	Goat	Unknown	Unknown	Female	Unknown	Unknown	Unknown	Unknown	0.07	2.64298	Neg	Neg	Neg	0.066	1.79015	Neg
A-705	Xiangkhouang	Nonghed	Kioewpatou	2016-03-03	Goat	Unknown	Unknown	Female	Unknown	Unknown	Unknown	Unknown	0.057	1.51646	Neg	Neg	Neg	0.052	0.397812	Neg
A-706	Xiangkhouang	Nonghed	Kioewpatou	2016-03-03	Goat	Unknown	Unknown	Female	Unknown	Unknown	Unknown	Unknown	0.037	-0.216638	Neg	Neg	Neg	0.076	2.78468	Neg
A-707	Xiangkhouang	Nonghed	Kioewpatou	2016-03-03	Goat	Unknown	Unknown	Female	Unknown	Unknown	Unknown	Unknown	0.041	0.129983	Neg	Neg	Neg	0.052	0.397812	Neg
A-708	Xiangkhouang	Nonghed	Kioewpatou	2016-03-03	Goat	Unknown	Unknown	Female	Unknown	Unknown	Unknown	Unknown	0.046	0.563258	Neg	Neg	Neg	0.051	0.298359	Neg
A-709	Xiangkhouang	Nonghed	Kioewpatou	2016-03-03	Goat	Unknown	Unknown	Female	Unknown	Unknown	Unknown	Unknown	0.045	0.476603	Neg	Neg	Neg	0.079	3.08304	Neg
A-710	Xiangkhouang	Nonghed	Kioewpatou	2016-03-03	Goat	Unknown	Unknown	Female	Unknown	Unknown	Unknown	Unknown	0.043	0.303293	Neg	Neg	Neg	0.088	3.97812	Neg
A-711	Xiangkhouang	Nonghed	Kioewpatou	2016-03-03	Goat	Unknown	Unknown	Female	Unknown	Unknown	Unknown	Unknown	0.058	1.60312	Neg	Neg	Neg	0.079	3.08304	Neg
A-712	Xiangkhouang	Nonghed	Kioewpatou	2016-03-03	Goat	Unknown	Unknown	Female	Unknown	Unknown	Unknown	Unknown	0.038	-0.129983	Neg	Neg	Neg	0.065	1.6907	Neg
A-713	Xiangkhouang	Nonghed	Kioewpatou	2016-03-03	Goat	Unknown	Unknown	Female	Unknown	Unknown	Unknown	Unknown	0.041	0.129983	Neg	Neg	Neg	0.078	2.98359	Neg
A-715	Xiangkhouang	Nonghed	Kioewpatou	2016-03-03	Goat	Unknown	Unknown	Female	Unknown	Unknown	Unknown	Unknown	0.047	0.649913	Neg	Neg	Neg	0.114	6.5639	Neg
A-716	Xiangkhouang	Nonghed	Nong-Aor	2016-03-03	Goat	Unknown	Unknown	Female	Unknown	Unknown	Unknown	Unknown	0.039	-0.0433276	Neg	Neg	Neg	0.068	1.98906	Neg
A-717	Xiangkhouang	Nonghed	Nong-Aor	2016-03-03	Goat	Unknown	Unknown	Female	Unknown	Unknown	Unknown	Unknown	0.043	0.303293	Neg	Neg	Neg	0.068	1.98906	Neg
A-718	Xiangkhouang	Nonghed	Nong-Aor	2016-03-03	Goat	Unknown	Unknown	Female	Unknown	Unknown	Unknown	Unknown	0.036	-0.303293	Neg	Neg	Neg	0.071	2.28742	Neg
A-720	Xiangkhouang	Nonghed	Nong-Aor	2016-03-03	Goat	Unknown	Unknown	Female	Unknown	Unknown	Unknown	Unknown	0.035	-0.389948	Neg	Neg	Neg	0.062	1.39234	Neg
A-721	Xiangkhouang	Nonghed	Nong-Aor	2016-03-03	Goat	Unknown	Unknown	Female	Unknown	Unknown	Unknown	Unknown	0.046	0.563258	Neg	Neg	Neg	0.065	1.6907	Neg
A-677	Xiangkhouang	Nonghed	Thamkhou	2016-03-03	Goat	Unknown	Unknown	Female	Unknown	Unknown	Unknown	Unknown	0.052	1.08319	Neg	Neg	Neg	0.083	3.48086	Neg
A-678	Xiangkhouang	Nonghed	Thamkhou	2016-03-03	Goat	Unknown	Unknown	Female	Unknown	Unknown	Unknown	Unknown	0.035	-0.389948	Neg	Neg	Neg	0.052	0.397812	Neg
A-679	Xiangkhouang	Nonghed	Thamkhou	2016-03-03	Goat	Unknown	Unknown	Female	Unknown	Unknown	Unknown	Unknown	0.039	-0.0433276	Neg	Neg	Neg	0.072	2.38687	Neg
A-680	Xiangkhouang	Nonghed	Thamkhou	2016-03-03	Goat	Unknown	Unknown	Female	Unknown	Unknown	Unknown	Unknown	0.037	-0.216638	Neg	Neg	Neg	0.065	1.6907	Neg
A-681	Xiangkhouang	Nonghed	Thamkhou	2016-03-03	Goat	Unknown	Unknown	Female	Unknown	Unknown	Unknown	Unknown	0.045	0.476603	Neg	Neg	Neg	0.074	2.58578	Neg
A-682	Xiangkhouang	Nonghed	Thamkhou	2016-03-03	Goat	Unknown	Unknown	Female	Unknown	Unknown	Unknown	Unknown	0.073	2.90295	Neg	Neg	Neg	0.175	12.6305	Neg
A-683	Xiangkhouang	Nonghed	Thamkhou	2016-03-03	Goat	Unknown	Unknown	Female	Unknown	Unknown	Unknown	Unknown	0.053	1.16984	Neg	Neg	Neg	0.078	2.98359	Neg
A-684	Xiangkhouang	Nonghed	Thamkhou	2016-03-03	Goat	Unknown	Unknown	Female	Unknown	Unknown	Unknown	Unknown	0.04	0.0433276	Neg	Neg	Neg	0.08	3.1825	Neg
A-685	Xiangkhouang	Nonghed	Thamkhou	2016-03-03	Goat	Unknown	Unknown	Female	Unknown	Unknown	Unknown	Unknown	0.049	0.823224	Neg	Neg	Neg	0.073	2.48633	Neg
A-689	Xiangkhouang	Nonghed	Thamkhou	2016-03-03	Goat	Unknown	Unknown	Female	Unknown	Unknown	Unknown	Unknown	0.047	0.649913	Neg	Neg	Neg	0.104	5.56937	Neg
A-691	Xiangkhouang	Nonghed	Thamkhou	2016-03-03	Goat	Unknown	Unknown	Female	Unknown	Unknown	Unknown	Unknown	0.055	1.34315	Neg	Neg	Neg	0.081	3.28195	Neg
A-693	Xiangkhouang	Nonghed	Thamkhou	2016-03-03	Goat	Unknown	Unknown	Female	Unknown	Unknown	Unknown	Unknown	0.045	0.476603	Neg	Neg	Neg	0.079	3.08304	Neg
A-694	Xiangkhouang	Nonghed	Thamkhou	2016-03-03	Goat	Unknown	Unknown	Female	Unknown	Unknown	Unknown	Unknown	0.038	-0.129983	Neg	Neg	Neg	0.113	6.46445	Neg
A-696	Xiangkhouang	Nonghed	Thamkhou	2016-03-03	Goat	Unknown	Unknown	Female	Unknown	Unknown	Unknown	Unknown	0.061	1.86308	Neg	Neg	Neg	0.077	2.88414	Neg
A-703	Xiangkhouang	Nonghed	Kioewpatou	2016-03-03	Goat	Unknown	Unknown	Male	Unknown	Unknown	Unknown	Unknown	0.045	0.476603	Neg	Neg	Neg	0.054	0.596718	Neg
A-714	Xiangkhouang	Nonghed	Kioewpatou	2016-03-03	Goat	Unknown	Unknown	Male	Unknown	Unknown	Unknown	Unknown	0.036	-0.303293	Neg	Neg	Neg	0.053	0.497265	Neg
A-719	Xiangkhouang	Nonghed	Nong-Aor	2016-03-03	Goat	Unknown	Unknown	Male	Unknown	Unknown	Unknown	Unknown	0.045	0.476603	Neg	Neg	Neg	0.09	4.17703	Neg
A-686	Xiangkhouang	Nonghed	Thamkhou	2016-03-03	Goat	Unknown	Unknown	Male	Unknown	Unknown	Unknown	Unknown	0.035	-0.389948	Neg	Neg	Neg	0.207	15.813	Neg
A-687	Xiangkhouang	Nonghed	Thamkhou	2016-03-03	Goat	Unknown	Unknown	Male	Unknown	Unknown	Unknown	Unknown	0.04	0.0433276	Neg	Neg	Neg	0.087	3.87867	Neg
A-688	Xiangkhouang	Nonghed	Thamkhou	2016-03-03	Goat	Unknown	Unknown	Male	Unknown	Unknown	Unknown	Unknown	0.044	0.389948	Neg	Neg	Neg	0.105	5.66882	Neg
A-690	Xiangkhouang	Nonghed	Thamkhou	2016-03-03	Goat	Unknown	Unknown	Male	Unknown	Unknown	Unknown	Unknown	0.051	0.996534	Neg	Neg	Neg	0.067	1.88961	Neg
A-692	Xiangkhouang	Nonghed	Thamkhou	2016-03-03	Goat	Unknown	Unknown	Male	Unknown	Unknown	Unknown	Unknown	0.053	1.16984	Neg	Neg	Neg	0.073	2.48633	Neg
A-695	Xiangkhouang	Nonghed	Thamkhou	2016-03-03	Goat	Unknown	Unknown	Male	Unknown	Unknown	Unknown	Unknown	0.043	0.303293	Neg	Neg	Neg	0.089	4.07757	Neg
G6-38	Savannakhet	Kaisone	Kenghinsoung	2016-03-11	Goat	Unknown	2	Female	Unknown	Unknown	Unknown	Unknown	0.129	8.48842	Neg	Neg	Neg	0.098	6.61157	Neg
G6-42	Savannakhet	Kaisone	Kenghinsoung	2016-03-11	Goat	Unknown	2	Female	Unknown	Unknown	Unknown	Unknown	0.048	1.13482	Neg	Neg	Neg	0.076	4.01417	Neg
G6-43	Savannakhet	Kaisone	Kenghinsoung	2016-03-11	Goat	Unknown	2	Female	Unknown	Unknown	Unknown	Unknown	0.039	0.317749	Neg	Neg	Neg	0.053	1.2987	Neg
G6-44	Savannakhet	Kaisone	Kenghinsoung	2016-03-11	Goat	Unknown	2	Female	Unknown	Unknown	Unknown	Unknown	0.045	0.86246	Neg	Neg	Neg	0.066	2.83353	Neg
G6-45	Savannakhet	Kaisone	Kenghinsoung	2016-03-11	Goat	Unknown	2	Female	Unknown	Unknown	Unknown	Unknown	0.044	0.771675	Neg	Neg	Neg	0.072	3.54191	Neg
G6-47	Savannakhet	Kaisone	Kenghinsoung	2016-03-11	Goat	Unknown	2	Female	Unknown	Unknown	Unknown	Unknown	0.045	0.86246	Neg	Neg	Neg	0.083	4.84061	Neg
G6-51	Savannakhet	Kaisone	Kenghinsoung	2016-03-11	Goat	Unknown	2	Female	Unknown	Unknown	Unknown	Unknown	0.038	0.166113	Neg	Neg	Neg	0.05	0.931373	Neg
G6-39	Savannakhet	Kaisone	Kenghinsoung	2016-03-11	Goat	Unknown	4	Female	Unknown	Unknown	Unknown	Unknown	0.047	1.04403	Neg	Neg	Neg	0.078	4.2503	Neg
G6-41	Savannakhet	Kaisone	Kenghinsoung	2016-03-11	Goat	Unknown	4	Female	Unknown	Unknown	Unknown	Unknown	0.049	1.2256	Neg	Neg	Neg	0.085	5.07674	Neg
G6-46	Savannakhet	Kaisone	Kenghinsoung	2016-03-11	Goat	Unknown	4	Female	Unknown	Unknown	Unknown	Unknown	0.042	0.590104	Neg	Neg	Neg	0.062	2.36128	Neg
G6-49	Savannakhet	Kaisone	Kenghinsoung	2016-03-11	Goat	Unknown	4	Female	Unknown	Unknown	Unknown	Unknown	0.046	0.830565	Neg	Neg	Neg	0.046	0.539216	Neg
G6-50	Savannakhet	Kaisone	Kenghinsoung	2016-03-11	Goat	Unknown	4	Female	Unknown	Unknown	Unknown	Unknown	0.039	0.249169	Neg	Neg	Neg	0.05	0.931373	Neg
G6-40	Savannakhet	Kaisone	Kenghinsoung	2016-03-11	Goat	Unknown	2	Male	Unknown	Unknown	Unknown	Unknown	0.043	0.68089	Neg	Neg	Neg	0.052	1.18064	Neg
G6-48	Savannakhet	Kaisone	Kenghinsoung	2016-03-11	Goat	Unknown	2	Male	Unknown	Unknown	Unknown	Unknown	0.04	0.408534	Neg	Neg	Neg	0.079	4.36836	Neg
G5-51	Savannakhet	Kaisone	Sorkvang	2016-03-14	Goat	Unknown	0.5	Female	Unknown	Unknown	Unknown	Unknown	0.04	0.408534	Neg	Neg	Neg	0.057	1.77096	Neg
G5-43	Savannakhet	Kaisone	Sorkvang	2016-03-14	Goat	Unknown	2	Female	Unknown	Unknown	Unknown	Unknown	0.052	1.49796	Neg	Neg	Neg	0.094	6.13932	Neg
G5-44	Savannakhet	Kaisone	Sorkvang	2016-03-14	Goat	Unknown	2	Female	Unknown	Unknown	Unknown	Unknown	0.054	1.67953	Neg	Neg	Neg	0.076	4.01417	Neg
G5-45	Savannakhet	Kaisone	Sorkvang	2016-03-14	Goat	Unknown	2	Female	Unknown	Unknown	Unknown	Unknown	0.054	1.67953	Neg	Neg	Neg	0.112	8.26446	Neg
G5-47	Savannakhet	Kaisone	Sorkvang	2016-03-14	Goat	Unknown	2	Female	Unknown	Unknown	Unknown	Unknown	0.042	0.590104	Neg	Neg	Neg	0.086	5.19481	Neg
G5-52	Savannakhet	Kaisone	Sorkvang	2016-03-14	Goat	Unknown	2	Female	Unknown	Unknown	Unknown	Unknown	0.065	2.67817	Neg	Neg	Neg	0.093	6.02125	Neg
G5-55	Savannakhet	Kaisone	Sorkvang	2016-03-14	Goat	Unknown	2	Female	Unknown	Unknown	Unknown	Unknown	0.038	0.226963	Neg	Neg	Neg	0.052	1.18064	Neg
G5-58	Savannakhet	Kaisone	Sorkvang	2016-03-14	Goat	Unknown	2	Female	Unknown	Unknown	Unknown	Unknown	0.041	0.499319	Neg	Neg	Neg	0.07	3.30579	Neg
G5-59	Savannakhet	Kaisone	Sorkvang	2016-03-14	Goat	Unknown	2	Female	Unknown	Unknown	Unknown	Unknown	0.042	0.590104	Neg	Neg	Neg	0.068	3.06966	Neg
G5-61	Savannakhet	Kaisone	Sorkvang	2016-03-14	Goat	Unknown	2	Female	Unknown	Unknown	Unknown	Unknown	0.079	3.94916	Neg	Neg	Neg	0.072	3.54191	Neg
G5-62	Savannakhet	Kaisone	Sorkvang	2016-03-14	Goat	Unknown	2	Female	Unknown	Unknown	Unknown	Unknown	0.046	0.953246	Neg	Neg	Neg	0.092	5.90319	Neg
G5-48	Savannakhet	Kaisone	Sorkvang	2016-03-14	Goat	Unknown	4	Female	Unknown	Unknown	Unknown	Unknown	0.045	0.86246	Neg	Neg	Neg	0.057	1.77096	Neg
G5-49	Savannakhet	Kaisone	Sorkvang	2016-03-14	Goat	Unknown	4	Female	Unknown	Unknown	Unknown	Unknown	0.038	0.226963	Neg	Neg	Neg	0.075	3.8961	Neg
G5-53	Savannakhet	Kaisone	Sorkvang	2016-03-14	Goat	Unknown	4	Female	Unknown	Unknown	Unknown	Unknown	0.047	1.04403	Neg	Neg	Neg	0.081	4.60449	Neg
G5-54	Savannakhet	Kaisone	Sorkvang	2016-03-14	Goat	Unknown	4	Female	Unknown	Unknown	Unknown	Unknown	0.051	1.40717	Neg	Neg	Neg	0.098	6.61157	Neg
G5-56	Savannakhet	Kaisone	Sorkvang	2016-03-14	Goat	Unknown	4	Female	Unknown	Unknown	Unknown	Unknown	0.056	1.8611	Neg	Neg	Neg	0.113	8.38253	Neg
G5-57	Savannakhet	Kaisone	Sorkvang	2016-03-14	Goat	Unknown	4	Female	Unknown	Unknown	Unknown	Unknown	0.058	2.04267	Neg	Neg	Neg	0.054	1.41677	Neg
G5-46	Savannakhet	Kaisone	Sorkvang	2016-03-14	Goat	Unknown	2	Male	Unknown	Unknown	Unknown	Unknown	0.043	0.68089	Neg	Neg	Neg	0.048	0.708383	Neg
G5-50	Savannakhet	Kaisone	Sorkvang	2016-03-14	Goat	Unknown	2	Male	Unknown	Unknown	Unknown	Unknown	0.037	0.136178	Neg	Neg	Neg	0.05	0.94451	Neg
G5-60	Savannakhet	Kaisone	Sorkvang	2016-03-14	Goat	Unknown	2	Male	Unknown	Unknown	Unknown	Unknown	0.042	0.590104	Neg	Neg	Neg	0.059	2.00708	Neg
G5-30	Savannakhet	Kaisone	Nongkom	2016-03-23	Goat	Unknown	0.5	Female	Unknown	Unknown	Unknown	Unknown	0.037	0.136178	Neg	Neg	Neg	0.044	0.236128	Neg
G5-30	Savannakhet	Kaisone	Nongkom	2016-03-23	Goat	Unknown	0.5	Female	Unknown	Unknown	Unknown	Unknown	0.058	1.92549	Neg	Neg	Neg	0.066	3.12674	Neg
G5-31	Savannakhet	Kaisone	Nongkom	2016-03-23	Goat	Unknown	0.5	Female	Unknown	Unknown	Unknown	Unknown	0.039	0.317749	Neg	Neg	Neg	0.055	1.53483	Neg
G5-31	Savannakhet	Kaisone	Nongkom	2016-03-23	Goat	Unknown	0.5	Female	Unknown	Unknown	Unknown	Unknown	0.15	9.62746	Neg	Neg	Neg	0.079	4.57845	Neg
G5-38	Savannakhet	Kaisone	Nongkom	2016-03-23	Goat	Unknown	0.5	Female	Unknown	Unknown	Unknown	Unknown	0.045	0.86246	Neg	Neg	Neg	0.06	2.12515	Neg
G5-21	Savannakhet	Kaisone	Nongkom	2016-03-23	Goat	Unknown	2	Female	Unknown	Unknown	Unknown	Unknown	0.043	0.68089	Neg	Neg	Neg	0.047	0.590319	Neg
G5-22	Savannakhet	Kaisone	Nongkom	2016-03-23	Goat	Unknown	2	Female	Unknown	Unknown	Unknown	Unknown	0.039	0.317749	Neg	Neg	Neg	0.045	0.354191	Neg
G5-24	Savannakhet	Kaisone	Nongkom	2016-03-23	Goat	Unknown	2	Female	Unknown	Unknown	Unknown	Unknown	0.045	0.86246	Neg	Neg	Neg	0.059	2.00708	Neg
G5-25	Savannakhet	Kaisone	Nongkom	2016-03-23	Goat	Unknown	2	Female	Unknown	Unknown	Unknown	Unknown	0.04	0.408534	Neg	Neg	Neg	0.054	1.41677	Neg
G5-28	Savannakhet	Kaisone	Nongkom	2016-03-23	Goat	Unknown	2	Female	Unknown	Unknown	Unknown	Unknown	0.041	0.499319	Neg	Neg	Neg	0.059	2.00708	Neg
G5-32	Savannakhet	Kaisone	Nongkom	2016-03-23	Goat	Unknown	2	Female	Unknown	Unknown	Unknown	Unknown	0.042	0.590104	Neg	Neg	Neg	0.071	3.42385	Neg
G5-35	Savannakhet	Kaisone	Nongkom	2016-03-23	Goat	Unknown	2	Female	Unknown	Unknown	Unknown	Unknown	0.046	0.953246	Neg	Neg	Neg	0.074	3.77804	Neg
G5-36	Savannakhet	Kaisone	Nongkom	2016-03-23	Goat	Unknown	2	Female	Unknown	Unknown	Unknown	Unknown	0.047	1.04403	Neg	Neg	Neg	0.062	2.36128	Neg
G5-39	Savannakhet	Kaisone	Nongkom	2016-03-23	Goat	Unknown	2	Female	Unknown	Unknown	Unknown	Unknown	0.079	3.94916	Neg	Neg	Neg	0.067	2.95159	Neg
G5-40	Savannakhet	Kaisone	Nongkom	2016-03-23	Goat	Unknown	2	Female	Unknown	Unknown	Unknown	Unknown	0.07	3.13209	Neg	Neg	Neg	0.088	5.43093	Neg
G5-42	Savannakhet	Kaisone	Nongkom	2016-03-23	Goat	Unknown	2	Female	Unknown	Unknown	Unknown	Unknown	0.045	0.86246	Neg	Neg	Neg	0.056	1.65289	Neg
G5-23	Savannakhet	Kaisone	Nongkom	2016-03-23	Goat	Unknown	4	Female	Unknown	Unknown	Unknown	Unknown	0.041	0.499319	Neg	Neg	Neg	0.068	3.06966	Neg
G5-33	Savannakhet	Kaisone	Nongkom	2016-03-23	Goat	Unknown	4	Female	Unknown	Unknown	Unknown	Unknown	0.038	0.226963	Neg	Neg	Neg	0.06	2.12515	Neg
G5-34	Savannakhet	Kaisone	Nongkom	2016-03-23	Goat	Unknown	4	Female	Unknown	Unknown	Unknown	Unknown	0.041	0.499319	Neg	Neg	Neg	0.057	1.77096	Neg
G5-41	Savannakhet	Kaisone	Nongkom	2016-03-23	Goat	Unknown	4	Female	Unknown	Unknown	Unknown	Unknown	0.039	0.317749	Neg	Neg	Neg	0.092	5.90319	Neg
G5-26	Savannakhet	Kaisone	Nongkom	2016-03-23	Goat	Unknown	2	Male	Unknown	Unknown	Unknown	Unknown	0.051	1.40717	Neg	Neg	Neg	0.075	3.8961	Neg
G5-27	Savannakhet	Kaisone	Nongkom	2016-03-23	Goat	Unknown	2	Male	Unknown	Unknown	Unknown	Unknown	0.037	0.136178	Neg	Neg	Neg	0.065	2.71547	Neg
G5-29	Savannakhet	Kaisone	Nongkom	2016-03-23	Goat	Unknown	2	Male	Unknown	Unknown	Unknown	Unknown	0.047	1.04403	Neg	Neg	Neg	0.113	8.38253	Neg
G5-37	Savannakhet	Kaisone	Nongkom	2016-03-23	Goat	Unknown	2	Male	Unknown	Unknown	Unknown	Unknown	0.04	0.408534	Neg	Neg	Neg	0.087	5.31287	Neg
G5-63	Savannakhet	Kaisone	Dongbang	2016-03-25	Goat	Unknown	2	Female	Unknown	Unknown	Unknown	Unknown	0.048	1.13482	Neg	Neg	Neg	0.072	3.54191	Neg
G6-1	Savannakhet	Kaisone	Dongbang	2016-03-25	Goat	Unknown	2	Female	Unknown	Unknown	Unknown	Unknown	0.04	0.408534	Neg	Neg	Neg	0.057	1.77096	Neg
G6-2	Savannakhet	Kaisone	Dongbang	2016-03-25	Goat	Unknown	2	Female	Unknown	Unknown	Unknown	Unknown	0.05	1.31639	Neg	Neg	Neg	0.08	4.48642	Neg
G6-3	Savannakhet	Kaisone	Dongbang	2016-03-25	Goat	Unknown	2	Female	Unknown	Unknown	Unknown	Unknown	0.043	0.68089	Neg	Neg	Neg	0.069	3.18772	Neg
G6-4	Savannakhet	Kaisone	Dongbang	2016-03-25	Goat	Unknown	2	Female	Unknown	Unknown	Unknown	Unknown	0.043	0.68089	Neg	Neg	Neg	0.063	2.47934	Neg
G6-5	Savannakhet	Kaisone	Dongbang	2016-03-25	Goat	Unknown	2	Female	Unknown	Unknown	Unknown	Unknown	0.041	0.499319	Neg	Neg	Neg	0.052	1.18064	Neg
G6-6	Savannakhet	Kaisone	Dongbang	2016-03-25	Goat	Unknown	2	Female	Unknown	Unknown	Unknown	Unknown	0.05	1.31639	Neg	Neg	Neg	0.079	4.36836	Neg
G6-7	Savannakhet	Kaisone	Dongbang	2016-03-25	Goat	Unknown	2	Female	Unknown	Unknown	Unknown	Unknown	0.047	1.04403	Neg	Neg	Neg	0.065	2.71547	Neg
G6-8	Savannakhet	Kaisone	Dongbang	2016-03-25	Goat	Unknown	2	Female	Unknown	Unknown	Unknown	Unknown	0.045	0.86246	Neg	Neg	Neg	0.062	2.36128	Neg
G5-64	Savannakhet	Kaisone	Dongbang	2016-03-25	Goat	Unknown	4	Female	Unknown	Unknown	Unknown	Unknown	0.047	1.04403	Neg	Neg	Neg	0.05	0.94451	Neg
G6-27	Savannakhet	Kaisone	Yangphosy	2016-03-30	Goat	Unknown	0.5	Female	Unknown	Unknown	Unknown	Unknown	0.036	0.0453926	Neg	Neg	Neg	1.18064	1.18064	Neg
G6-35	Savannakhet	Kaisone	Yangphosy	2016-03-30	Goat	Unknown	0.5	Female	Unknown	Unknown	Unknown	Unknown	0.041	0.499319	Neg	Neg	Neg	0.065	2.71547	Neg
G6-36	Savannakhet	Kaisone	Yangphosy	2016-03-30	Goat	Unknown	0.5	Female	Unknown	Unknown	Unknown	Unknown	0.047	1.04403	Neg	Neg	Neg	0.057	1.77096	Neg
G6-11	Savannakhet	Kaisone	Yangphosy	2016-03-30	Goat	Unknown	2	Female	Unknown	Unknown	Unknown	Unknown	0.039	0.317749	Neg	Neg	Neg	0.066	2.83353	Neg
G6-12	Savannakhet	Kaisone	Yangphosy	2016-03-30	Goat	Unknown	2	Female	Unknown	Unknown	Unknown	Unknown	0.051	1.40717	Neg	Neg	Neg	0.131	10.5077	Neg
G6-14	Savannakhet	Kaisone	Yangphosy	2016-03-30	Goat	Unknown	2	Female	Unknown	Unknown	Unknown	Unknown	0.043	0.68089	Neg	Neg	Neg	0.082	4.72255	Neg
G6-15	Savannakhet	Kaisone	Yangphosy	2016-03-30	Goat	Unknown	2	Female	Unknown	Unknown	Unknown	Unknown	0.046	0.953246	Neg	Neg	Neg	0.07	3.30579	Neg
G6-16	Savannakhet	Kaisone	Yangphosy	2016-03-30	Goat	Unknown	2	Female	Unknown	Unknown	Unknown	Unknown	0.045	0.86246	Neg	Neg	Neg	0.098	6.61157	Neg
G6-17	Savannakhet	Kaisone	Yangphosy	2016-03-30	Goat	Unknown	2	Female	Unknown	Unknown	Unknown	Unknown	0.037	0.136178	Neg	Neg	Neg	0.068	3.06966	Neg
G6-18	Savannakhet	Kaisone	Yangphosy	2016-03-30	Goat	Unknown	2	Female	Unknown	Unknown	Unknown	Unknown	0.046	0.953246	Neg	Neg	Neg	0.088	5.43093	Neg
G6-19	Savannakhet	Kaisone	Yangphosy	2016-03-30	Goat	Unknown	2	Female	Unknown	Unknown	Unknown	Unknown	0.037	0.136178	Neg	Neg	Neg	0.062	2.36128	Neg
G6-21	Savannakhet	Kaisone	Yangphosy	2016-03-30	Goat	Unknown	2	Female	Unknown	Unknown	Unknown	Unknown	0.044	0.771675	Neg	Neg	Neg	0.052	1.18064	Neg
G6-22	Savannakhet	Kaisone	Yangphosy	2016-03-30	Goat	Unknown	2	Female	Unknown	Unknown	Unknown	Unknown	0.042	0.590104	Neg	Neg	Neg	0.058	1.88902	Neg
G6-29	Savannakhet	Kaisone	Yangphosy	2016-03-30	Goat	Unknown	2	Female	Unknown	Unknown	Unknown	Unknown	0.04	0.408534	Neg	Neg	Neg	1.18064	1.18064	Neg
G6-30	Savannakhet	Kaisone	Yangphosy	2016-03-30	Goat	Unknown	2	Female	Unknown	Unknown	Unknown	Unknown	0.039	0.317749	Neg	Neg	Neg	0.708383	0.708383	Neg
G6-31	Savannakhet	Kaisone	Yangphosy	2016-03-30	Goat	Unknown	2	Female	Unknown	Unknown	Unknown	Unknown	0.039	0.317749	Neg	Neg	Neg	1.2987	1.2987	Neg
G6-32	Savannakhet	Kaisone	Yangphosy	2016-03-30	Goat	Unknown	2	Female	Unknown	Unknown	Unknown	Unknown	0.042	0.590104	Neg	Neg	Neg	2.00708	2.00708	Neg
G6-33	Savannakhet	Kaisone	Yangphosy	2016-03-30	Goat	Unknown	2	Female	Unknown	Unknown	Unknown	Unknown	0.037	0.136178	Neg	Neg	Neg	0.046	0.472255	Neg
G6-34	Savannakhet	Kaisone	Yangphosy	2016-03-30	Goat	Unknown	2	Female	Unknown	Unknown	Unknown	Unknown	0.047	1.04403	Neg	Neg	Neg	0.079	4.36836	Neg
G6-10	Savannakhet	Kaisone	Yangphosy	2016-03-30	Goat	Unknown	4	Female	Unknown	Unknown	Unknown	Unknown	0.046	0.953246	Neg	Neg	Neg	0.071	3.42385	Neg
G6-13	Savannakhet	Kaisone	Yangphosy	2016-03-30	Goat	Unknown	4	Female	Unknown	Unknown	Unknown	Unknown	0.042	0.590104	Neg	Neg	Neg	0.055	1.53483	Neg
G6-20	Savannakhet	Kaisone	Yangphosy	2016-03-30	Goat	Unknown	4	Female	Unknown	Unknown	Unknown	Unknown	0.06	2.22424	Neg	Neg	Neg	0.072	3.54191	Neg
G6-23	Savannakhet	Kaisone	Yangphosy	2016-03-30	Goat	Unknown	4	Female	Unknown	Unknown	Unknown	Unknown	0.039	0.317749	Neg	Neg	Neg	0.051	1.06257	Neg
G6-24	Savannakhet	Kaisone	Yangphosy	2016-03-30	Goat	Unknown	4	Female	Unknown	Unknown	Unknown	Unknown	0.042	0.590104	Neg	Neg	Neg	0.05	0.94451	Neg
G6-25	Savannakhet	Kaisone	Yangphosy	2016-03-30	Goat	Unknown	4	Female	Unknown	Unknown	Unknown	Unknown	0.04	0.408534	Neg	Neg	Neg	4.95868	4.95868	Neg
G6-37	Savannakhet	Kaisone	Yangphosy	2016-03-30	Goat	Unknown	4	Female	Unknown	Unknown	Unknown	Unknown	0.078	3.85837	Neg	Neg	Neg	0.095	6.25738	Neg
G6-9	Savannakhet	Kaisone	Yangphosy	2016-03-30	Goat	Unknown	4	Female	Unknown	Unknown	Unknown	Unknown	0.04	0.408534	Neg	Neg	Neg	0.055	1.53483	Neg
G6-26	Savannakhet	Kaisone	Yangphosy	2016-03-30	Goat	Unknown	2	Male	Unknown	Unknown	Unknown	Unknown	0.036	0.0453926	Neg	Neg	Neg	1.06257	1.06257	Neg
G6-28	Savannakhet	Kaisone	Yangphosy	2016-03-30	Goat	Unknown	2	Male	Unknown	Unknown	Unknown	Unknown	0.04	0.408534	Neg	Neg	Neg	1.18064	1.18064	Neg
G9-11	Savannakhet	Kaisone	Hoamueang	2016-03-31	Goat	Unknown	0.5	Female	Unknown	Unknown	Unknown	Unknown	0.041	0.502302	Neg	Neg	Neg	0.054	1.78671	Neg
G9-5	Savannakhet	Kaisone	Hoamueang	2016-03-31	Goat	Unknown	0.5	Female	Unknown	Unknown	Unknown	Unknown	0.039	0.334868	Neg	Neg	Neg	0.047	1.00503	Neg
G9-6	Savannakhet	Kaisone	Hoamueang	2016-03-31	Goat	Unknown	0.5	Female	Unknown	Unknown	Unknown	Unknown	0.043	0.669736	Neg	Neg	Neg	0.05	1.34003	Neg
G8-58	Savannakhet	Kaisone	Hoamueang	2016-03-31	Goat	Unknown	2	Female	Unknown	Unknown	Unknown	Unknown	0.037	0.167434	Neg	Neg	Neg	0.055	1.89838	Neg
G8-59	Savannakhet	Kaisone	Hoamueang	2016-03-31	Goat	Unknown	2	Female	Unknown	Unknown	Unknown	Unknown	0.05	1.25576	Neg	Neg	Neg	0.051	1.4517	Neg
G8-60	Savannakhet	Kaisone	Hoamueang	2016-03-31	Goat	Unknown	2	Female	Unknown	Unknown	Unknown	Unknown	0.048	1.08832	Neg	Neg	Neg	0.06	2.45673	Neg
G8-62	Savannakhet	Kaisone	Hoamueang	2016-03-31	Goat	Unknown	2	Female	Unknown	Unknown	Unknown	Unknown	0.055	1.67434	Neg	Neg	Neg	0.067	3.23841	Neg
G8-63	Savannakhet	Kaisone	Hoamueang	2016-03-31	Goat	Unknown	2	Female	Unknown	Unknown	Unknown	Unknown	0.087	4.35329	Neg	Neg	Neg	0.066	3.12674	Neg
G9-1	Savannakhet	Kaisone	Hoamueang	2016-03-31	Goat	Unknown	2	Female	Unknown	Unknown	Unknown	Unknown	0.045	0.83717	Neg	Neg	Neg	0.062	2.68007	Neg
G9-10	Savannakhet	Kaisone	Hoamueang	2016-03-31	Goat	Unknown	2	Female	Unknown	Unknown	Unknown	Unknown	0.037	0.167434	Neg	Neg	Neg	0.05	1.34003	Neg
G9-12	Savannakhet	Kaisone	Hoamueang	2016-03-31	Goat	Unknown	2	Female	Unknown	Unknown	Unknown	Unknown	0.039	0.334868	Neg	Neg	Neg	0.051	1.4517	Neg
G9-2	Savannakhet	Kaisone	Hoamueang	2016-03-31	Goat	Unknown	2	Female	Unknown	Unknown	Unknown	Unknown	0.049	1.17204	Neg	Neg	Neg	0.085	5.24846	Neg
G9-3	Savannakhet	Kaisone	Hoamueang	2016-03-31	Goat	Unknown	2	Female	Unknown	Unknown	Unknown	Unknown	0.044	0.753453	Neg	Neg	Neg	0.067	3.23841	Neg
G9-7	Savannakhet	Kaisone	Hoamueang	2016-03-31	Goat	Unknown	2	Female	Unknown	Unknown	Unknown	Unknown	0.05	1.25576	Neg	Neg	Neg	0.068	3.35008	Neg
G9-9	Savannakhet	Kaisone	Hoamueang	2016-03-31	Goat	Unknown	2	Female	Unknown	Unknown	Unknown	Unknown	0.036	0.083717	Neg	Neg	Neg	0.063	2.79174	Neg
G9-4	Savannakhet	Kaisone	Hoamueang	2016-03-31	Goat	Unknown	Unknown	Female	Unknown	Unknown	Unknown	Unknown	0.044	0.753453	Neg	Neg	Neg	0.065	3.01508	Neg
G8-61	Savannakhet	Kaisone	Hoamueang	2016-03-31	Goat	Unknown	2	Male	Unknown	Unknown	Unknown	Unknown	0.06	2.09293	Neg	Neg	Neg	0.071	3.68509	Neg
G8-64	Savannakhet	Kaisone	Hoamueang	2016-03-31	Goat	Unknown	2	Male	Unknown	Unknown	Unknown	Unknown	0.069	2.84638	Neg	Neg	Neg	0.06	2.45673	Neg
G9-8	Savannakhet	Kaisone	Hoamueang	2016-03-31	Goat	Unknown	2	Male	Unknown	Unknown	Unknown	Unknown	0.044	0.753453	Neg	Neg	Neg	0.051	1.4517	Neg
G5-1	Savannakhet	Kaisone	Unknown	2016-04-04	Goat	Unknown	Unknown	Female	Unknown	Unknown	Unknown	Unknown	0.047	0.951087	Neg	Neg	Neg	1.85923	1.85923	Neg
G5-10	Savannakhet	Kaisone	Unknown	2016-04-04	Goat	Unknown	Unknown	Female	Unknown	Unknown	Unknown	Unknown	0.042	0.498188	Neg	Neg	Neg	0.056	1.72643	Neg
G5-11	Savannakhet	Kaisone	Unknown	2016-04-04	Goat	Unknown	Unknown	Female	Unknown	Unknown	Unknown	Unknown	0.041	0.407609	Neg	Neg	Neg	0.05	0.929615	Neg
G5-12	Savannakhet	Kaisone	Unknown	2016-04-04	Goat	Unknown	Unknown	Female	Unknown	Unknown	Unknown	Unknown	0.045	0.769928	Neg	Neg	Neg	0.057	1.85923	Neg
G5-13	Savannakhet	Kaisone	Unknown	2016-04-04	Goat	Unknown	Unknown	Female	Unknown	Unknown	Unknown	Unknown	0.047	0.951087	Neg	Neg	Neg	0.057	1.85923	Neg
G5-14	Savannakhet	Kaisone	Unknown	2016-04-04	Goat	Unknown	Unknown	Female	Unknown	Unknown	Unknown	Unknown	0.06	2.12862	Neg	Neg	Neg	0.062	2.52324	Neg
G5-15	Savannakhet	Kaisone	Unknown	2016-04-04	Goat	Unknown	Unknown	Female	Unknown	Unknown	Unknown	Unknown	0.173	12.3641	Neg	Neg	Neg	0.109	8.76494	Neg
G5-16	Savannakhet	Kaisone	Unknown	2016-04-04	Goat	Unknown	Unknown	Female	Unknown	Unknown	Unknown	Unknown	0.063	2.40036	Neg	Neg	Neg	0.069	3.45286	Neg
G5-19	Savannakhet	Kaisone	Unknown	2016-04-04	Goat	Unknown	Unknown	Female	Unknown	Unknown	Unknown	Unknown	0.101	5.84239	Neg	Neg	Neg	0.08	4.91368	Neg
G5-2	Savannakhet	Kaisone	Unknown	2016-04-04	Goat	Unknown	Unknown	Female	Unknown	Unknown	Unknown	Unknown	0.049	1.13225	Neg	Neg	Neg	3.05445	3.05445	Neg
G5-3	Savannakhet	Kaisone	Unknown	2016-04-04	Goat	Unknown	Unknown	Female	Unknown	Unknown	Unknown	Unknown	0.046	0.860507	Neg	Neg	Neg	4.78088	4.78088	Neg
G5-4	Savannakhet	Kaisone	Unknown	2016-04-04	Goat	Unknown	Unknown	Female	Unknown	Unknown	Unknown	Unknown	0.044	0.679348	Neg	Neg	Neg	4.24967	4.24967	Neg
G5-5	Savannakhet	Kaisone	Unknown	2016-04-04	Goat	Unknown	Unknown	Female	Unknown	Unknown	Unknown	Unknown	0.045	0.769928	Neg	Neg	Neg	0.059	2.12483	Neg
G5-6	Savannakhet	Kaisone	Unknown	2016-04-04	Goat	Unknown	Unknown	Female	Unknown	Unknown	Unknown	Unknown	0.042	0.498188	Neg	Neg	Neg	0.068	3.32005	Neg
G5-7	Savannakhet	Kaisone	Unknown	2016-04-04	Goat	Unknown	Unknown	Female	Unknown	Unknown	Unknown	Unknown	0.042	0.498188	Neg	Neg	Neg	0.054	1.46082	Neg
G5-8	Savannakhet	Kaisone	Unknown	2016-04-04	Goat	Unknown	Unknown	Female	Unknown	Unknown	Unknown	Unknown	0.044	0.679348	Neg	Neg	Neg	0.049	0.796813	Neg
G5-9	Savannakhet	Kaisone	Unknown	2016-04-04	Goat	Unknown	Unknown	Female	Unknown	Unknown	Unknown	Unknown	0.041	0.407609	Neg	Neg	Neg	0.051	1.06242	Neg
G5-17	Savannakhet	Kaisone	Unknown	2016-04-04	Goat	Unknown	Unknown	Male	Unknown	Unknown	Unknown	Unknown	0.047	0.951087	Neg	Neg	Neg	0.056	1.72643	Neg
G5-18	Savannakhet	Kaisone	Unknown	2016-04-04	Goat	Unknown	Unknown	Male	Unknown	Unknown	Unknown	Unknown	0.047	0.951087	Neg	Neg	Neg	0.056	1.72643	Neg
G5-20	Savannakhet	Kaisone	Unknown	2016-04-04	Goat	Unknown	Unknown	Male	Unknown	Unknown	Unknown	Unknown	0.044	0.679348	Neg	Neg	Neg	0.055	1.59363	Neg
G8-14	Savannakhet	Kaisone	Nambo	2016-09-26	Goat	Unknown	2	Female	Unknown	Unknown	Unknown	Unknown	0.058	1.92549	Neg	Neg	Neg	0.087	5.4718	Neg
G8-15	Savannakhet	Kaisone	Nambo	2016-09-26	Goat	Unknown	2	Female	Unknown	Unknown	Unknown	Unknown	0.041	0.502302	Neg	Neg	Neg	0.072	3.79676	Neg
G8-17	Savannakhet	Kaisone	Nambo	2016-09-26	Goat	Unknown	2	Female	Unknown	Unknown	Unknown	Unknown	0.051	1.33947	Neg	Neg	Neg	0.067	3.23841	Neg
G8-18	Savannakhet	Kaisone	Nambo	2016-09-26	Goat	Unknown	2	Female	Unknown	Unknown	Unknown	Unknown	0.043	0.669736	Neg	Neg	Neg	0.057	2.12172	Neg
G8-19	Savannakhet	Kaisone	Nambo	2016-09-26	Goat	Unknown	2	Female	Unknown	Unknown	Unknown	Unknown	0.047	1.0046	Neg	Neg	Neg	0.069	3.46175	Neg
G8-20	Savannakhet	Kaisone	Nambo	2016-09-26	Goat	Unknown	2	Female	Unknown	Unknown	Unknown	Unknown	0.039	0.334868	Neg	Neg	Neg	0.05	1.34003	Neg
G8-21	Savannakhet	Kaisone	Nambo	2016-09-26	Goat	Unknown	2	Female	Unknown	Unknown	Unknown	Unknown	0.052	1.42319	Neg	Neg	Neg	0.079	4.57845	Neg
G8-22	Savannakhet	Kaisone	Nambo	2016-09-26	Goat	Unknown	2	Female	Unknown	Unknown	Unknown	Unknown	0.056	1.75806	Neg	Neg	Neg	0.075	4.13177	Neg
G8-4	Savannakhet	Kaisone	Nambo	2016-09-26	Goat	Unknown	2	Female	Unknown	Unknown	Unknown	Unknown	0.044	0.664452	Neg	Neg	Neg	0.069	2.79412	Neg
G8-5	Savannakhet	Kaisone	Nambo	2016-09-26	Goat	Unknown	2	Female	Unknown	Unknown	Unknown	Unknown	0.043	0.581395	Neg	Neg	Neg	0.061	2.0098	Neg
G8-9	Savannakhet	Kaisone	Nambo	2016-09-26	Goat	Unknown	2	Female	Unknown	Unknown	Unknown	Unknown	0.043	0.581395	Neg	Neg	Neg	0.05	0.931373	Neg
G8-10	Savannakhet	Kaisone	Nambo	2016-09-26	Goat	Unknown	4	Female	Unknown	Unknown	Unknown	Unknown	0.056	1.66113	Neg	Neg	Neg	0.148	10.5392	Neg
G8-12	Savannakhet	Kaisone	Nambo	2016-09-26	Goat	Unknown	4	Female	Unknown	Unknown	Unknown	Unknown	0.046	0.830565	Neg	Neg	Neg	0.056	1.51961	Neg
G8-13	Savannakhet	Kaisone	Nambo	2016-09-26	Goat	Unknown	4	Female	Unknown	Unknown	Unknown	Unknown	0.043	0.669736	Neg	Neg	Neg	0.057	2.12172	Neg
G8-16	Savannakhet	Kaisone	Nambo	2016-09-26	Goat	Unknown	4	Female	Unknown	Unknown	Unknown	Unknown	0.052	1.42319	Neg	Neg	Neg	0.077	4.35511	Neg
G8-3	Savannakhet	Kaisone	Nambo	2016-09-26	Goat	Unknown	4	Female	Unknown	Unknown	Unknown	Unknown	0.298	21.7608	Neg	Neg	Neg	0.057	1.61765	Neg
G8-6	Savannakhet	Kaisone	Nambo	2016-09-26	Goat	Unknown	4	Female	Unknown	Unknown	Unknown	Unknown	0.049	1.07973	Neg	Neg	Neg	0.077	3.57843	Neg
G8-7	Savannakhet	Kaisone	Nambo	2016-09-26	Goat	Unknown	4	Female	Unknown	Unknown	Unknown	Unknown	0.054	1.49502	Neg	Neg	Neg	0.076	3.48039	Neg
G8-8	Savannakhet	Kaisone	Nambo	2016-09-26	Goat	Unknown	4	Female	Unknown	Unknown	Unknown	Unknown	0.044	0.664452	Neg	Neg	Neg	0.28	23.4804	Neg
G8-11	Savannakhet	Kaisone	Nambo	2016-09-26	Goat	Unknown	2	Male	Unknown	Unknown	Unknown	Unknown	0.06	1.99336	Neg	Neg	Neg	0.068	2.69608	Neg
G8-25	Savannakhet	Kaisone	Buengthalay	2016-09-28	Goat	Unknown	2	Female	Unknown	Unknown	Unknown	Unknown	0.135	8.3717	Neg	Neg	Neg	0.083	5.02513	Neg
G8-27	Savannakhet	Kaisone	Buengthalay	2016-09-28	Goat	Unknown	2	Female	Unknown	Unknown	Unknown	Unknown	0.038	0.251151	Neg	Neg	Neg	0.067	3.23841	Neg
G8-32	Savannakhet	Kaisone	Buengthalay	2016-09-28	Goat	Unknown	2	Female	Unknown	Unknown	Unknown	Unknown	0.042	0.586019	Neg	Neg	Neg	0.068	3.35008	Neg
G8-35	Savannakhet	Kaisone	Buengthalay	2016-09-28	Goat	Unknown	2	Female	Unknown	Unknown	Unknown	Unknown	0.05	1.25576	Neg	Neg	Neg	0.083	5.02513	Neg
G8-36	Savannakhet	Kaisone	Buengthalay	2016-09-28	Goat	Unknown	2	Female	Unknown	Unknown	Unknown	Unknown	0.043	0.669736	Neg	Neg	Neg	0.054	1.78671	Neg
G8-38	Savannakhet	Kaisone	Buengthalay	2016-09-28	Goat	Unknown	2	Female	Unknown	Unknown	Unknown	Unknown	0.04	0.418585	Neg	Neg	Neg	0.051	1.4517	Neg
G8-39	Savannakhet	Kaisone	Buengthalay	2016-09-28	Goat	Unknown	2	Female	Unknown	Unknown	Unknown	Unknown	0.047	1.0046	Neg	Neg	Neg	0.061	2.5684	Neg
G8-23	Savannakhet	Kaisone	Buengthalay	2016-09-28	Goat	Unknown	4	Female	Unknown	Unknown	Unknown	Unknown	0.037	0.167434	Neg	Neg	Neg	0.048	1.11669	Neg
G8-24	Savannakhet	Kaisone	Buengthalay	2016-09-28	Goat	Unknown	4	Female	Unknown	Unknown	Unknown	Unknown	0.044	0.753453	Neg	Neg	Neg	0.062	2.68007	Neg
G8-28	Savannakhet	Kaisone	Buengthalay	2016-09-28	Goat	Unknown	4	Female	Unknown	Unknown	Unknown	Unknown	0.073	3.18125	Neg	Neg	Neg	0.082	4.91346	Neg
G8-31	Savannakhet	Kaisone	Buengthalay	2016-09-28	Goat	Unknown	4	Female	Unknown	Unknown	Unknown	Unknown	0.204	14.1482	Neg	Neg	Neg	0.083	5.02513	Neg
G8-34	Savannakhet	Kaisone	Buengthalay	2016-09-28	Goat	Unknown	4	Female	Unknown	Unknown	Unknown	Unknown	0.038	0.251151	Neg	Neg	Neg	0.061	2.5684	Neg
G8-29	Savannakhet	Kaisone	Buengthalay	2016-09-28	Goat	Unknown	2	Male	Unknown	Unknown	Unknown	Unknown	0.062	2.26036	Neg	Neg	Neg	0.082	4.91346	Neg
G8-41	Savannakhet	Kaisone	Buengthalay	2016-09-28	Goat	Unknown	2	Male	Unknown	Unknown	Unknown	Unknown	0.04	0.418585	Neg	Neg	Neg	0.057	2.12172	Neg
G8-26	Savannakhet	Kaisone	Buengthalay	2016-09-28	Goat	Unknown	4	Male	Unknown	Unknown	Unknown	Unknown	0.038	0.251151	Neg	Neg	Neg	0.057	2.12172	Neg
G8-30	Savannakhet	Kaisone	Buengthalay	2016-09-28	Goat	Unknown	4	Male	Unknown	Unknown	Unknown	Unknown	0.059	2.00921	Neg	Neg	Neg	0.093	6.14182	Neg
G8-33	Savannakhet	Kaisone	Buengthalay	2016-09-28	Goat	Unknown	4	Male	Unknown	Unknown	Unknown	Unknown	0.081	3.85098	Neg	Neg	Neg	0.059	2.34506	Neg
G8-37	Savannakhet	Kaisone	Buengthalay	2016-09-28	Goat	Unknown	4	Male	Unknown	Unknown	Unknown	Unknown	0.041	0.502302	Neg	Neg	Neg	0.054	1.78671	Neg
G8-40	Savannakhet	Kaisone	Buengthalay	2016-09-28	Goat	Unknown	4	Male	Unknown	Unknown	Unknown	Unknown	0.038	0.251151	Neg	Neg	Neg	0.058	2.23339	Neg
G8-47	Savannakhet	Kaisone	Thahoaxang	2016-09-30	Goat	Unknown	2	Female	Unknown	Unknown	Unknown	Unknown	0.039	0.334868	Neg	Neg	Neg	0.066	3.12674	Neg
G8-53	Savannakhet	Kaisone	Thahoaxang	2016-09-30	Goat	Unknown	2	Female	Unknown	Unknown	Unknown	Unknown	0.047	1.0046	Neg	Neg	Neg	0.057	2.12172	Neg
G8-42	Savannakhet	Kaisone	Thahoaxang	2016-09-30	Goat	Unknown	4	Female	Unknown	Unknown	Unknown	Unknown	0.045	0.83717	Neg	Neg	Neg	0.06	2.45673	Neg
G8-45	Savannakhet	Kaisone	Thahoaxang	2016-09-30	Goat	Unknown	4	Female	Unknown	Unknown	Unknown	Unknown	0.048	1.08832	Neg	Neg	Neg	0.054	1.78671	Neg
G8-46	Savannakhet	Kaisone	Thahoaxang	2016-09-30	Goat	Unknown	4	Female	Unknown	Unknown	Unknown	Unknown	0.041	0.502302	Neg	Neg	Neg	0.06	2.45673	Neg
G8-48	Savannakhet	Kaisone	Thahoaxang	2016-09-30	Goat	Unknown	4	Female	Unknown	Unknown	Unknown	Unknown	0.052	1.42319	Neg	Neg	Neg	0.062	2.68007	Neg
G8-49	Savannakhet	Kaisone	Thahoaxang	2016-09-30	Goat	Unknown	4	Female	Unknown	Unknown	Unknown	Unknown	0.063	2.34408	Neg	Neg	Neg	0.11	8.0402	Neg
G8-50	Savannakhet	Kaisone	Thahoaxang	2016-09-30	Goat	Unknown	4	Female	Unknown	Unknown	Unknown	Unknown	0.042	0.586019	Neg	Neg	Neg	0.064	2.90341	Neg
G8-52	Savannakhet	Kaisone	Thahoaxang	2016-09-30	Goat	Unknown	4	Female	Unknown	Unknown	Unknown	Unknown	0.907	73.0013	Neg	Neg	Neg	0.559	58.1798	Pos
G8-54	Savannakhet	Kaisone	Thahoaxang	2016-09-30	Goat	Unknown	4	Female	Unknown	Unknown	Unknown	Unknown	0.282	20.6781	Neg	Neg	Neg	0.049	1.22836	Neg
G8-55	Savannakhet	Kaisone	Thahoaxang	2016-09-30	Goat	Unknown	4	Female	Unknown	Unknown	Unknown	Unknown	0.05	1.25576	Neg	Neg	Neg	0.062	2.68007	Neg
G8-56	Savannakhet	Kaisone	Thahoaxang	2016-09-30	Goat	Unknown	4	Female	Unknown	Unknown	Unknown	Unknown	0.043	0.669736	Neg	Neg	Neg	0.054	1.78671	Neg
G8-57	Savannakhet	Kaisone	Thahoaxang	2016-09-30	Goat	Unknown	4	Female	Unknown	Unknown	Unknown	Unknown	0.04	0.418585	Neg	Neg	Neg	0.052	1.56337	Neg
G8-51	Savannakhet	Kaisone	Thahoaxang	2016-09-30	Goat	Unknown	2	Male	Unknown	Unknown	Unknown	Unknown	0.054	1.59062	Neg	Neg	Neg	0.093	6.14182	Neg
G8-43	Savannakhet	Kaisone	Thahoaxang	2016-09-30	Goat	Unknown	4	Male	Unknown	Unknown	Unknown	Unknown	0.036	0.083717	Neg	Neg	Neg	0.051	1.4517	Neg
G8-44	Savannakhet	Kaisone	Thahoaxang	2016-09-30	Goat	Unknown	4	Male	Unknown	Unknown	Unknown	Unknown	0.051	1.33947	Neg	Neg	Neg	0.081	4.80179	Neg
G9-16	Savannakhet	Xayphouthong	Dongdokmai	2016-10-03	Goat	Unknown	0.5	Female	Unknown	Unknown	Unknown	Unknown	0.043	0.669736	Neg	Neg	Neg	0.056	2.01005	Neg
G9-13	Savannakhet	Xayphouthong	Dongdokmai	2016-10-03	Goat	Unknown	2	Female	Unknown	Unknown	Unknown	Unknown	0.142	8.95772	Neg	Neg	Neg	0.068	3.35008	Neg
G9-14	Savannakhet	Xayphouthong	Dongdokmai	2016-10-03	Goat	Unknown	2	Female	Unknown	Unknown	Unknown	Unknown	0.044	0.753453	Neg	Neg	Neg	0.049	1.22836	Neg
G9-15	Savannakhet	Xayphouthong	Dongdokmai	2016-10-03	Goat	Unknown	2	Female	Unknown	Unknown	Unknown	Unknown	0.051	1.33947	Neg	Neg	Neg	0.058	2.23339	Neg
G9-19	Savannakhet	Xayphouthong	Dongphosy	2016-10-04	Goat	Unknown	3	Female	Unknown	Unknown	Unknown	Unknown	0.04	0.418585	Neg	Neg	Neg	2.45673	2.45673	Neg
G9-20	Savannakhet	Xayphouthong	Dongphosy	2016-10-04	Goat	Unknown	3	Female	Unknown	Unknown	Unknown	Unknown	0.058	1.92549	Neg	Neg	Neg	4.57845	4.57845	Neg
G9-17	Savannakhet	Xayphouthong	Dongphosy	2016-10-04	Goat	Unknown	4	Female	Unknown	Unknown	Unknown	Unknown	0.036	0.083717	Neg	Neg	Neg	3.35008	3.35008	Neg
G9-18	Savannakhet	Xayphouthong	Dongphosy	2016-10-04	Goat	Unknown	3	Male	Unknown	Unknown	Unknown	Unknown	0.047	1.0046	Neg	Neg	Neg	4.57845	4.57845	Neg
G1-2	Xiangkhouang	Khoun	Nampharn	2016-10-31	Goat	Unknown	2	Female	Unknown	Unknown	Unknown	Unknown	0.06	1.77643	Neg	Neg	Neg	0.098	4.97265	Neg
G1-4	Xiangkhouang	Khoun	Nampharn	2016-10-31	Goat	Unknown	2	Female	Unknown	Unknown	Unknown	Unknown	0.054	1.2565	Neg	Neg	Neg	0.07	2.18797	Neg
G1-6	Xiangkhouang	Khoun	Nampharn	2016-10-31	Goat	Unknown	2	Female	Unknown	Unknown	Unknown	Unknown	0.063	2.0364	Neg	Neg	Neg	0.1	5.17156	Neg
G1-1	Xiangkhouang	Khoun	Nampharn	2016-10-31	Goat	Unknown	2	Male	Unknown	Unknown	Unknown	Unknown	0.055	1.34315	Neg	Neg	Neg	0.06	1.19344	Neg
G1-3	Xiangkhouang	Khoun	Nampharn	2016-10-31	Goat	Unknown	2	Male	Unknown	Unknown	Unknown	Unknown	0.051	0.996534	Neg	Neg	Neg	0.062	1.39234	Neg
G1-5	Xiangkhouang	Khoun	Nampharn	2016-10-31	Goat	Unknown	2	Male	Unknown	Unknown	Unknown	Unknown	0.069	2.55633	Neg	Neg	Neg	0.053	0.497265	Neg
A-1191	Xiangkhouang	Nonghed	Sandon	2016-11-10	Goat	Unknown	Unknown	Female	Unknown	Unknown	Unknown	Unknown	0.064	2.42779	Neg	Neg	Neg	8.59855	8.59855	Neg
A-1193	Xiangkhouang	Nonghed	Sandon	2016-11-10	Goat	Unknown	Unknown	Female	Unknown	Unknown	Unknown	Unknown	0.054	1.59062	Neg	Neg	Neg	6.25349	6.25349	Neg
A-1194	Xiangkhouang	Nonghed	Sandon	2016-11-10	Goat	Unknown	Unknown	Female	Unknown	Unknown	Unknown	Unknown	0.048	1.08832	Neg	Neg	Neg	0.074	4.0201	Neg
A-1197	Xiangkhouang	Nonghed	Sandon	2016-11-10	Goat	Unknown	Unknown	Female	Unknown	Unknown	Unknown	Unknown	0.05	1.25576	Neg	Neg	Neg	0.111	8.15187	Neg
A-1198	Xiangkhouang	Nonghed	Sandon	2016-11-10	Goat	Unknown	Unknown	Female	Unknown	Unknown	Unknown	Unknown	0.081	3.85098	Neg	Neg	Neg	0.107	7.70519	Neg
A-1199	Xiangkhouang	Nonghed	Sandon	2016-11-10	Goat	Unknown	Unknown	Female	Unknown	Unknown	Unknown	Unknown	0.1	5.44161	Neg	Neg	Neg	0.104	7.37018	Neg
A-1190	Xiangkhouang	Nonghed	Sandon	2016-11-10	Goat	Unknown	Unknown	Male	Unknown	Unknown	Unknown	Unknown	0.058	1.92549	Neg	Neg	Neg	5.58347	5.58347	Neg
A-1192	Xiangkhouang	Nonghed	Sandon	2016-11-10	Goat	Unknown	Unknown	Male	Unknown	Unknown	Unknown	Unknown	0.043	0.669736	Neg	Neg	Neg	3.57342	3.57342	Neg
A-1195	Xiangkhouang	Nonghed	Sandon	2016-11-10	Goat	Unknown	Unknown	Male	Unknown	Unknown	Unknown	Unknown	0.049	1.17204	Neg	Neg	Neg	0.063	2.79174	Neg
A-1196	Xiangkhouang	Nonghed	Sandon	2016-11-10	Goat	Unknown	Unknown	Male	Unknown	Unknown	Unknown	Unknown	0.044	0.753453	Neg	Neg	Neg	0.052	1.56337	Neg
G4-64	Savannakhet	Kaisone	Unknown	2016-11-15	Goat	Unknown	Unknown	Male	Unknown	Unknown	Unknown	Unknown	0.082	4.12138	Neg	Neg	Neg	0.796813	0.796813	Neg
A-850	Xiangkhouang	Nonghed	Korthong	2016-11-15	Goat	Unknown	Unknown	Female	Unknown	Unknown	Unknown	Unknown	0.046	0.860507	Neg	Neg	Neg	0.084	5.44489	Neg
A-873	Xiangkhouang	Nonghed	Pakhom	2016-11-15	Goat	Unknown	Unknown	Female	Unknown	Unknown	Unknown	Unknown	0.06	2.12862	Neg	Neg	Neg	0.081	5.04648	Neg
A-874	Xiangkhouang	Nonghed	Pakhom	2016-11-15	Goat	Unknown	Unknown	Female	Unknown	Unknown	Unknown	Unknown	0.049	1.13225	Neg	Neg	Neg	0.065	2.92165	Neg
A-875	Xiangkhouang	Nonghed	Pakhom	2016-11-15	Goat	Unknown	Unknown	Female	Unknown	Unknown	Unknown	Unknown	0.046	0.860507	Neg	Neg	Neg	0.061	2.39044	Neg
A-876	Xiangkhouang	Nonghed	Pakhom	2016-11-15	Goat	Unknown	Unknown	Female	Unknown	Unknown	Unknown	Unknown	0.13	8.4692	Neg	Neg	Neg	0.091	6.3745	Neg
A-877	Xiangkhouang	Nonghed	Pakhom	2016-11-15	Goat	Unknown	Unknown	Female	Unknown	Unknown	Unknown	Unknown	0.04	0.317029	Neg	Neg	Neg	0.082	5.17928	Neg
A-878	Xiangkhouang	Nonghed	Pakhom	2016-11-15	Goat	Unknown	Unknown	Female	Unknown	Unknown	Unknown	Unknown	0.051	1.31341	Neg	Neg	Neg	0.071	3.71846	Neg
A-879	Xiangkhouang	Nonghed	Pakhom	2016-11-15	Goat	Unknown	Unknown	Female	Unknown	Unknown	Unknown	Unknown	0.037	0.0452899	Neg	Neg	Neg	0.08	4.91368	Neg
A-880	Xiangkhouang	Nonghed	Pakhom	2016-11-15	Goat	Unknown	Unknown	Female	Unknown	Unknown	Unknown	Unknown	0.08	3.94022	Neg	Neg	Neg	0.051	1.06242	Neg
A-881	Xiangkhouang	Nonghed	Pakhom	2016-11-15	Goat	Unknown	Unknown	Female	Unknown	Unknown	Unknown	Unknown	0.041	0.407609	Neg	Neg	Neg	0.063	2.65604	Neg
A-882	Xiangkhouang	Nonghed	Pakhom	2016-11-15	Goat	Unknown	Unknown	Female	Unknown	Unknown	Unknown	Unknown	0.044	0.679348	Neg	Neg	Neg	0.063	2.65604	Neg
A-883	Xiangkhouang	Nonghed	Phapher	2016-11-15	Goat	Unknown	Unknown	Female	Unknown	Unknown	Unknown	Unknown	0.048	1.04167	Neg	Neg	Neg	0.085	5.57769	Neg
A-884	Xiangkhouang	Nonghed	Phapher	2016-11-15	Goat	Unknown	Unknown	Female	Unknown	Unknown	Unknown	Unknown	0.042	0.498188	Neg	Neg	Neg	0.063	2.65604	Neg
A-885	Xiangkhouang	Nonghed	Phapher	2016-11-15	Goat	Unknown	Unknown	Female	Unknown	Unknown	Unknown	Unknown	0.039	0.226449	Neg	Neg	Neg	0.065	2.92165	Neg
A-886	Xiangkhouang	Nonghed	Phapher	2016-11-15	Goat	Unknown	Unknown	Female	Unknown	Unknown	Unknown	Unknown	0.043	0.588768	Neg	Neg	Neg	0.052	1.19522	Neg
A-888	Xiangkhouang	Nonghed	Phapher	2016-11-15	Goat	Unknown	Unknown	Female	Unknown	Unknown	Unknown	Unknown	0.055	1.67572	Neg	Neg	Neg	0.05	0.929615	Neg
A-889	Xiangkhouang	Nonghed	Phapher	2016-11-15	Goat	Unknown	Unknown	Female	Unknown	Unknown	Unknown	Unknown	0.041	0.407609	Neg	Neg	Neg	0.051	1.06242	Neg
A-890	Xiangkhouang	Nonghed	Phapher	2016-11-15	Goat	Unknown	Unknown	Female	Unknown	Unknown	Unknown	Unknown	0.054	1.58514	Neg	Neg	Neg	0.058	1.99203	Neg
A-893	Xiangkhouang	Nonghed	Phapher	2016-11-15	Goat	Unknown	Unknown	Female	Unknown	Unknown	Unknown	Unknown	0.065	2.58152	Neg	Neg	Neg	0.064	2.78884	Neg
A-894	Xiangkhouang	Nonghed	Phapher	2016-11-15	Goat	Unknown	Unknown	Female	Unknown	Unknown	Unknown	Unknown	0.05	1.22283	Neg	Neg	Neg	0.055	1.59363	Neg
A-896	Xiangkhouang	Nonghed	Phapher	2016-11-15	Goat	Unknown	Unknown	Female	Unknown	Unknown	Unknown	Unknown	0.038	0.13587	Neg	Neg	Neg	0.054	1.46082	Neg
A-899	Xiangkhouang	Nonghed	Phapher	2016-11-15	Goat	Unknown	Unknown	Female	Unknown	Unknown	Unknown	Unknown	0.044	0.679348	Neg	Neg	Neg	0.07	3.58566	Neg
A-900	Xiangkhouang	Nonghed	Phapher	2016-11-15	Goat	Unknown	Unknown	Female	Unknown	Unknown	Unknown	Unknown	0.043	0.588768	Neg	Neg	Neg	0.058	1.99203	Neg
A-902	Xiangkhouang	Nonghed	Phapher	2016-11-15	Goat	Unknown	Unknown	Female	Unknown	Unknown	Unknown	Unknown	0.042	0.498188	Neg	Neg	Neg	0.061	2.39044	Neg
A-903	Xiangkhouang	Nonghed	Phapher	2016-11-15	Goat	Unknown	Unknown	Female	Unknown	Unknown	Unknown	Unknown	0.043	0.588768	Neg	Neg	Neg	0.05	0.929615	Neg
A-904	Xiangkhouang	Nonghed	Phapher	2016-11-15	Goat	Unknown	Unknown	Female	Unknown	Unknown	Unknown	Unknown	0.045	0.769928	Neg	Neg	Neg	0.075	4.24967	Neg
A-905	Xiangkhouang	Nonghed	Phapher	2016-11-15	Goat	Unknown	Unknown	Female	Unknown	Unknown	Unknown	Unknown	0.042	0.498188	Neg	Neg	Neg	0.052	1.19522	Neg
A-906	Xiangkhouang	Nonghed	Phapher	2016-11-15	Goat	Unknown	Unknown	Female	Unknown	Unknown	Unknown	Unknown	0.042	0.498188	Neg	Neg	Neg	0.061	2.39044	Neg
A-907	Xiangkhouang	Nonghed	Phapher	2016-11-15	Goat	Unknown	Unknown	Female	Unknown	Unknown	Unknown	Unknown	0.045	0.769928	Neg	Neg	Neg	0.048	0.664011	Neg
A-908	Xiangkhouang	Nonghed	Phapher	2016-11-15	Goat	Unknown	Unknown	Female	Unknown	Unknown	Unknown	Unknown	0.044	0.679348	Neg	Neg	Neg	0.051	1.06242	Neg
A-909	Xiangkhouang	Nonghed	Phapher	2016-11-15	Goat	Unknown	Unknown	Female	Unknown	Unknown	Unknown	Unknown	0.041	0.407609	Neg	Neg	Neg	0.062	2.52324	Neg
A-910	Xiangkhouang	Nonghed	Phapher	2016-11-15	Goat	Unknown	Unknown	Female	Unknown	Unknown	Unknown	Unknown	0.04	0.317029	Neg	Neg	Neg	1.99203	1.99203	Neg
A-912	Xiangkhouang	Nonghed	Phapher	2016-11-15	Goat	Unknown	Unknown	Female	Unknown	Unknown	Unknown	Unknown	0.049	1.13225	Neg	Neg	Neg	1.72643	1.72643	Neg
A-853	Xiangkhouang	Nonghed	Yordsao	2016-11-15	Goat	Unknown	Unknown	Female	Unknown	Unknown	Unknown	Unknown	0.049	1.13225	Neg	Neg	Neg	0.102	7.83533	Neg
A-854	Xiangkhouang	Nonghed	Yordsao	2016-11-15	Goat	Unknown	Unknown	Female	Unknown	Unknown	Unknown	Unknown	0.042	0.498188	Neg	Neg	Neg	0.053	1.32802	Neg
A-855	Xiangkhouang	Nonghed	Yordsao	2016-11-15	Goat	Unknown	Unknown	Female	Unknown	Unknown	Unknown	Unknown	0.044	0.679348	Neg	Neg	Neg	0.13	11.5538	Neg
A-856	Xiangkhouang	Nonghed	Yordsao	2016-11-15	Goat	Unknown	Unknown	Female	Unknown	Unknown	Unknown	Unknown	0.054	1.58514	Neg	Neg	Neg	0.063	2.65604	Neg
A-857	Xiangkhouang	Nonghed	Yordsao	2016-11-15	Goat	Unknown	Unknown	Female	Unknown	Unknown	Unknown	Unknown	0.038	0.13587	Neg	Neg	Neg	0.044	0.132802	Neg
A-858	Xiangkhouang	Nonghed	Yordsao	2016-11-15	Goat	Unknown	Unknown	Female	Unknown	Unknown	Unknown	Unknown	0.042	0.498188	Neg	Neg	Neg	0.053	1.32802	Neg
A-859	Xiangkhouang	Nonghed	Yordsao	2016-11-15	Goat	Unknown	Unknown	Female	Unknown	Unknown	Unknown	Unknown	0.039	0.226449	Neg	Neg	Neg	0.047	0.531208	Neg
A-860	Xiangkhouang	Nonghed	Yordsao	2016-11-15	Goat	Unknown	Unknown	Female	Unknown	Unknown	Unknown	Unknown	0.042	0.498188	Neg	Neg	Neg	0.057	1.85923	Neg
A-861	Xiangkhouang	Nonghed	Yordsao	2016-11-15	Goat	Unknown	Unknown	Female	Unknown	Unknown	Unknown	Unknown	0.043	0.588768	Neg	Neg	Neg	0.076	4.38247	Neg
A-862	Xiangkhouang	Nonghed	Yordsao	2016-11-15	Goat	Unknown	Unknown	Female	Unknown	Unknown	Unknown	Unknown	0.04	0.317029	Neg	Neg	Neg	0.046	0.398406	Neg
A-863	Xiangkhouang	Nonghed	Yordsao	2016-11-15	Goat	Unknown	Unknown	Female	Unknown	Unknown	Unknown	Unknown	0.042	0.498188	Neg	Neg	Neg	0.054	1.46082	Neg
A-866	Xiangkhouang	Nonghed	Yordsao	2016-11-15	Goat	Unknown	Unknown	Female	Unknown	Unknown	Unknown	Unknown	0.041	0.407609	Neg	Neg	Neg	0.05	0.929615	Neg
A-867	Xiangkhouang	Nonghed	Yordsao	2016-11-15	Goat	Unknown	Unknown	Female	Unknown	Unknown	Unknown	Unknown	0.045	0.769928	Neg	Neg	Neg	0.054	1.46082	Neg
A-868	Xiangkhouang	Nonghed	Yordsao	2016-11-15	Goat	Unknown	Unknown	Female	Unknown	Unknown	Unknown	Unknown	0.047	0.951087	Neg	Neg	Neg	0.079	4.78088	Neg
A-869	Xiangkhouang	Nonghed	Yordsao	2016-11-15	Goat	Unknown	Unknown	Female	Unknown	Unknown	Unknown	Unknown	0.042	0.498188	Neg	Neg	Neg	0.054	1.46082	Neg
A-870	Xiangkhouang	Nonghed	Yordsao	2016-11-15	Goat	Unknown	Unknown	Female	Unknown	Unknown	Unknown	Unknown	0.036	-0.0452899	Neg	Neg	Neg	0.078	4.64807	Neg
A-871	Xiangkhouang	Nonghed	Yordsao	2016-11-15	Goat	Unknown	Unknown	Female	Unknown	Unknown	Unknown	Unknown	0.04	0.317029	Neg	Neg	Neg	0.057	1.85923	Neg
A-872	Xiangkhouang	Nonghed	Yordsao	2016-11-15	Goat	Unknown	Unknown	Female	Unknown	Unknown	Unknown	Unknown	0.038	0.13587	Neg	Neg	Neg	0.066	3.05445	Neg
A-851	Xiangkhouang	Nonghed	Korthong	2016-11-15	Goat	Unknown	Unknown	Male	Unknown	Unknown	Unknown	Unknown	0.147	10.0091	Neg	Neg	Neg	0.073	3.98406	Neg
A-852	Xiangkhouang	Nonghed	Korthong	2016-11-15	Goat	Unknown	Unknown	Male	Unknown	Unknown	Unknown	Unknown	0.059	2.03804	Neg	Neg	Neg	0.094	6.77291	Neg
A-887	Xiangkhouang	Nonghed	Phapher	2016-11-15	Goat	Unknown	Unknown	Male	Unknown	Unknown	Unknown	Unknown	0.05	1.22283	Neg	Neg	Neg	0.056	1.72643	Neg
A-891	Xiangkhouang	Nonghed	Phapher	2016-11-15	Goat	Unknown	Unknown	Male	Unknown	Unknown	Unknown	Unknown	0.04	0.317029	Neg	Neg	Neg	0.047	0.531208	Neg
A-892	Xiangkhouang	Nonghed	Phapher	2016-11-15	Goat	Unknown	Unknown	Male	Unknown	Unknown	Unknown	Unknown	0.045	0.769928	Neg	Neg	Neg	0.046	0.398406	Neg
A-895	Xiangkhouang	Nonghed	Phapher	2016-11-15	Goat	Unknown	Unknown	Male	Unknown	Unknown	Unknown	Unknown	0.042	0.498188	Neg	Neg	Neg	0.08	4.91368	Neg
A-897	Xiangkhouang	Nonghed	Phapher	2016-11-15	Goat	Unknown	Unknown	Male	Unknown	Unknown	Unknown	Unknown	0.041	0.407609	Neg	Neg	Neg	0.056	1.72643	Neg
A-898	Xiangkhouang	Nonghed	Phapher	2016-11-15	Goat	Unknown	Unknown	Male	Unknown	Unknown	Unknown	Unknown	0.039	0.226449	Neg	Neg	Neg	0.06	2.25764	Neg
A-901	Xiangkhouang	Nonghed	Phapher	2016-11-15	Goat	Unknown	Unknown	Male	Unknown	Unknown	Unknown	Unknown	0.046	0.860507	Neg	Neg	Neg	0.058	1.99203	Neg
A-911	Xiangkhouang	Nonghed	Phapher	2016-11-15	Goat	Unknown	Unknown	Male	Unknown	Unknown	Unknown	Unknown	0.043	0.588768	Neg	Neg	Neg	0.531208	0.531208	Neg
A-864	Xiangkhouang	Nonghed	Yordsao	2016-11-15	Goat	Unknown	Unknown	Male	Unknown	Unknown	Unknown	Unknown	0.044	0.679348	Neg	Neg	Neg	0.064	2.78884	Neg
A-865	Xiangkhouang	Nonghed	Yordsao	2016-11-15	Goat	Unknown	Unknown	Male	Unknown	Unknown	Unknown	Unknown	0.054	1.58514	Neg	Neg	Neg	0.063	2.65604	Neg
G1-9	Xiangkhouang	Khoun	Napho	2016-11-16	Goat	Unknown	2	Female	Unknown	Unknown	Unknown	Unknown	0.153	9.83536	Neg	Neg	Neg	0.079	3.08304	Neg
A-848	Xiangkhouang	Nonghed	Korthong	2016-11-16	Goat	Unknown	Unknown	Female	Unknown	Unknown	Unknown	Unknown	0.045	0.769928	Neg	Neg	Neg	0.081	5.04648	Neg
A-801	Xiangkhouang	Nonghed	Nammen	2016-11-16	Goat	Unknown	Unknown	Female	Unknown	Unknown	Unknown	Unknown	0.074	3.13574	Neg	Neg	Neg	0.082	4.01761	Neg
A-802	Xiangkhouang	Nonghed	Nammen	2016-11-16	Goat	Unknown	Unknown	Female	Unknown	Unknown	Unknown	Unknown	0.037	-0.0429553	Neg	Neg	Neg	0.042	-0.38525	Neg
A-803	Xiangkhouang	Nonghed	Nammen	2016-11-16	Goat	Unknown	Unknown	Female	Unknown	Unknown	Unknown	Unknown	0.041	0.300687	Neg	Neg	Neg	0.079	3.6874	Neg
A-830	Xiangkhouang	Nonghed	Nongkob	2016-11-16	Goat	Unknown	Unknown	Female	Unknown	Unknown	Unknown	Unknown	0.038	0.0429553	Neg	Neg	Neg	0.042	-0.38525	Neg
A-831	Xiangkhouang	Nonghed	Nongkob	2016-11-16	Goat	Unknown	Unknown	Female	Unknown	Unknown	Unknown	Unknown	0.042	0.386598	Neg	Neg	Neg	0.046	0.0550358	Neg
A-832	Xiangkhouang	Nonghed	Nongkob	2016-11-16	Goat	Unknown	Unknown	Female	Unknown	Unknown	Unknown	Unknown	0.042	0.386598	Neg	Neg	Neg	0.055	1.04568	Neg
A-833	Xiangkhouang	Nonghed	Nongkob	2016-11-16	Goat	Unknown	Unknown	Female	Unknown	Unknown	Unknown	Unknown	0.042	0.386598	Neg	Neg	Neg	0.043	-0.275179	Neg
A-834	Xiangkhouang	Nonghed	Nongkob	2016-11-16	Goat	Unknown	Unknown	Female	Unknown	Unknown	Unknown	Unknown	0.038	0.0429553	Neg	Neg	Neg	0.053	0.825537	Neg
A-835	Xiangkhouang	Nonghed	Nongkob	2016-11-16	Goat	Unknown	Unknown	Female	Unknown	Unknown	Unknown	Unknown	0.043	0.472509	Neg	Neg	Neg	0.063	1.92625	Neg
A-836	Xiangkhouang	Nonghed	Nongkob	2016-11-16	Goat	Unknown	Unknown	Female	Unknown	Unknown	Unknown	Unknown	0.04	0.214777	Neg	Neg	Neg	0.06	1.59604	Neg
A-837	Xiangkhouang	Nonghed	Nongkob	2016-11-16	Goat	Unknown	Unknown	Female	Unknown	Unknown	Unknown	Unknown	0.065	2.36254	Neg	Neg	Neg	0.068	2.47661	Neg
A-839	Xiangkhouang	Nonghed	Nongkob	2016-11-16	Goat	Unknown	Unknown	Female	Unknown	Unknown	Unknown	Unknown	0.043	0.472509	Neg	Neg	Neg	0.071	2.80682	Neg
A-840	Xiangkhouang	Nonghed	Nongkob	2016-11-16	Goat	Unknown	Unknown	Female	Unknown	Unknown	Unknown	Unknown	0.041	0.300687	Neg	Neg	Neg	0.064	2.03632	Neg
A-841	Xiangkhouang	Nonghed	Nongkob	2016-11-16	Goat	Unknown	Unknown	Female	Unknown	Unknown	Unknown	Unknown	0.051	1.15979	Neg	Neg	Neg	0.049	0.38525	Neg
A-842	Xiangkhouang	Nonghed	Nongkob	2016-11-16	Goat	Unknown	Unknown	Female	Unknown	Unknown	Unknown	Unknown	0.076	3.5779	Neg	Neg	Neg	0.13	11.5538	Neg
A-786	Xiangkhouang	Nonghed	Pahok	2016-11-16	Goat	Unknown	Unknown	Female	Unknown	Unknown	Unknown	Unknown	0.079	3.56529	Neg	Neg	Neg	0.135	9.8514	Neg
A-788	Xiangkhouang	Nonghed	Pahok	2016-11-16	Goat	Unknown	Unknown	Female	Unknown	Unknown	Unknown	Unknown	0.054	1.41753	Neg	Neg	Neg	0.064	2.03632	Neg
A-789	Xiangkhouang	Nonghed	Pahok	2016-11-16	Goat	Unknown	Unknown	Female	Unknown	Unknown	Unknown	Unknown	0.047	0.816151	Neg	Neg	Neg	0.06	1.59604	Neg
A-790	Xiangkhouang	Nonghed	Pahok	2016-11-16	Goat	Unknown	Unknown	Female	Unknown	Unknown	Unknown	Unknown	0.053	1.33162	Neg	Neg	Neg	0.06	1.59604	Neg
A-792	Xiangkhouang	Nonghed	Pahok	2016-11-16	Goat	Unknown	Unknown	Female	Unknown	Unknown	Unknown	Unknown	0.049	0.987973	Neg	Neg	Neg	0.039	-0.715465	Neg
A-793	Xiangkhouang	Nonghed	Pahok	2016-11-16	Goat	Unknown	Unknown	Female	Unknown	Unknown	Unknown	Unknown	0.054	1.41753	Neg	Neg	Neg	0.061	1.70611	Neg
A-795	Xiangkhouang	Nonghed	Pahok	2016-11-16	Goat	Unknown	Unknown	Female	Unknown	Unknown	Unknown	Unknown	0.04	0.214777	Neg	Neg	Neg	0.057	1.26582	Neg
A-796	Xiangkhouang	Nonghed	Pahok	2016-11-16	Goat	Unknown	Unknown	Female	Unknown	Unknown	Unknown	Unknown	0.048	0.902062	Neg	Neg	Neg	0.041	-0.495322	Neg
A-797	Xiangkhouang	Nonghed	Pahok	2016-11-16	Goat	Unknown	Unknown	Female	Unknown	Unknown	Unknown	Unknown	0.054	1.41753	Neg	Neg	Neg	0.064	2.03632	Neg
A-798	Xiangkhouang	Nonghed	Pahok	2016-11-16	Goat	Unknown	Unknown	Female	Unknown	Unknown	Unknown	Unknown	0.063	2.19072	Neg	Neg	Neg	0.068	2.47661	Neg
A-812	Xiangkhouang	Nonghed	Phalouang	2016-11-16	Goat	Unknown	Unknown	Female	Unknown	Unknown	Unknown	Unknown	0.046	0.730241	Neg	Neg	Neg	0.084	4.23775	Neg
A-813	Xiangkhouang	Nonghed	Phalouang	2016-11-16	Goat	Unknown	Unknown	Female	Unknown	Unknown	Unknown	Unknown	0.043	0.472509	Neg	Neg	Neg	0.066	2.25647	Neg
A-817	Xiangkhouang	Nonghed	Phalouang	2016-11-16	Goat	Unknown	Unknown	Female	Unknown	Unknown	Unknown	Unknown	0.038	0.0429553	Neg	Neg	Neg	0.046	0.0550358	Neg
A-818	Xiangkhouang	Nonghed	Phalouang	2016-11-16	Goat	Unknown	Unknown	Female	Unknown	Unknown	Unknown	Unknown	0.037	-0.0429553	Neg	Neg	Neg	4.01761	4.01761	Neg
A-819	Xiangkhouang	Nonghed	Phalouang	2016-11-16	Goat	Unknown	Unknown	Female	Unknown	Unknown	Unknown	Unknown	0.047	0.816151	Neg	Neg	Neg	2.03632	2.03632	Neg
A-820	Xiangkhouang	Nonghed	Phalouang	2016-11-16	Goat	Unknown	Unknown	Female	Unknown	Unknown	Unknown	Unknown	0.055	1.50344	Neg	Neg	Neg	-0.0550358	-0.0550358	Neg
A-822	Xiangkhouang	Nonghed	Phalouang	2016-11-16	Goat	Unknown	Unknown	Female	Unknown	Unknown	Unknown	Unknown	0.043	0.472509	Neg	Neg	Neg	1.26582	1.26582	Neg
A-823	Xiangkhouang	Nonghed	Phalouang	2016-11-16	Goat	Unknown	Unknown	Female	Unknown	Unknown	Unknown	Unknown	0.044	0.558419	Neg	Neg	Neg	1.48597	1.48597	Neg
A-824	Xiangkhouang	Nonghed	Phalouang	2016-11-16	Goat	Unknown	Unknown	Female	Unknown	Unknown	Unknown	Unknown	0.043	0.472509	Neg	Neg	Neg	1.37589	1.37589	Neg
A-825	Xiangkhouang	Nonghed	Phalouang	2016-11-16	Goat	Unknown	Unknown	Female	Unknown	Unknown	Unknown	Unknown	0.041	0.300687	Neg	Neg	Neg	1.04568	1.04568	Neg
A-828	Xiangkhouang	Nonghed	Phalouang	2016-11-16	Goat	Unknown	Unknown	Female	Unknown	Unknown	Unknown	Unknown	0.049	0.987973	Neg	Neg	Neg	0.051	0.605394	Neg
A-829	Xiangkhouang	Nonghed	Phalouang	2016-11-16	Goat	Unknown	Unknown	Female	Unknown	Unknown	Unknown	Unknown	0.042	0.386598	Neg	Neg	Neg	0.049	0.38525	Neg
A-804	Xiangkhouang	Nonghed	Phouhoaxang	2016-11-16	Goat	Unknown	Unknown	Female	Unknown	Unknown	Unknown	Unknown	0.036	-0.128866	Neg	Neg	Neg	0.045	-0.0550358	Neg
A-805	Xiangkhouang	Nonghed	Phouhoaxang	2016-11-16	Goat	Unknown	Unknown	Female	Unknown	Unknown	Unknown	Unknown	0.055	1.50344	Neg	Neg	Neg	0.065	2.1464	Neg
A-806	Xiangkhouang	Nonghed	Phouhoaxang	2016-11-16	Goat	Unknown	Unknown	Female	Unknown	Unknown	Unknown	Unknown	0.049	0.987973	Neg	Neg	Neg	0.067	2.36654	Neg
A-807	Xiangkhouang	Nonghed	Phouhoaxang	2016-11-16	Goat	Unknown	Unknown	Female	Unknown	Unknown	Unknown	Unknown	0.048	0.902062	Neg	Neg	Neg	0.061	1.70611	Neg
A-808	Xiangkhouang	Nonghed	Phouhoaxang	2016-11-16	Goat	Unknown	Unknown	Female	Unknown	Unknown	Unknown	Unknown	0.045	0.64433	Neg	Neg	Neg	0.071	2.80682	Neg
A-809	Xiangkhouang	Nonghed	Phouhoaxang	2016-11-16	Goat	Unknown	Unknown	Female	Unknown	Unknown	Unknown	Unknown	0.04	0.214777	Neg	Neg	Neg	0.058	1.37589	Neg
A-810	Xiangkhouang	Nonghed	Phouhoaxang	2016-11-16	Goat	Unknown	Unknown	Female	Unknown	Unknown	Unknown	Unknown	0.04	0.214777	Neg	Neg	Neg	0.043	-0.275179	Neg
A-811	Xiangkhouang	Nonghed	Phouhoaxang	2016-11-16	Goat	Unknown	Unknown	Female	Unknown	Unknown	Unknown	Unknown	0.037	-0.0429553	Neg	Neg	Neg	0.055	1.04568	Neg
A-843	Xiangkhouang	Nonghed	Yodkhor	2016-11-16	Goat	Unknown	Unknown	Female	Unknown	Unknown	Unknown	Unknown	0.31	24.7736	Neg	Neg	Neg	0.068	3.32005	Neg
A-844	Xiangkhouang	Nonghed	Yodkhor	2016-11-16	Goat	Unknown	Unknown	Female	Unknown	Unknown	Unknown	Unknown	0.077	3.66848	Neg	Neg	Neg	0.071	3.71846	Neg
A-845	Xiangkhouang	Nonghed	Yodkhor	2016-11-16	Goat	Unknown	Unknown	Female	Unknown	Unknown	Unknown	Unknown	0.11	6.65761	Neg	Neg	Neg	0.071	3.71846	Neg
A-847	Xiangkhouang	Nonghed	Yodkhor	2016-11-16	Goat	Unknown	Unknown	Female	Unknown	Unknown	Unknown	Unknown	0.058	1.94746	Neg	Neg	Neg	0.396	46.8792	Neg
G1-7	Xiangkhouang	Khoun	Napho	2016-11-16	Goat	Unknown	2	Male	Unknown	Unknown	Unknown	Unknown	0.044	0.389948	Neg	Neg	Neg	0.088	3.97812	Neg
G1-8	Xiangkhouang	Khoun	Napho	2016-11-16	Goat	Unknown	2	Male	Unknown	Unknown	Unknown	Unknown	0.057	1.51646	Neg	Neg	Neg	0.091	4.27648	Neg
A-849	Xiangkhouang	Nonghed	Korthong	2016-11-16	Goat	Unknown	Unknown	Male	Unknown	Unknown	Unknown	Unknown	0.034	-0.226449	Neg	Neg	Neg	0.074	4.11687	Neg
A-799	Xiangkhouang	Nonghed	Nammen	2016-11-16	Goat	Unknown	Unknown	Male	Unknown	Unknown	Unknown	Unknown	0.047	0.816151	Neg	Neg	Neg	0.053	0.825537	Neg
A-800	Xiangkhouang	Nonghed	Nammen	2016-11-16	Goat	Unknown	Unknown	Male	Unknown	Unknown	Unknown	Unknown	0.051	1.15979	Neg	Neg	Neg	0.059	1.48597	Neg
A-838	Xiangkhouang	Nonghed	Nongkob	2016-11-16	Goat	Unknown	Unknown	Male	Unknown	Unknown	Unknown	Unknown	0.047	0.816151	Neg	Neg	Neg	0.065	2.1464	Neg
A-787	Xiangkhouang	Nonghed	Pahok	2016-11-16	Goat	Unknown	Unknown	Male	Unknown	Unknown	Unknown	Unknown	0.037	-0.0429553	Neg	Neg	Neg	0.047	0.165107	Neg
A-791	Xiangkhouang	Nonghed	Pahok	2016-11-16	Goat	Unknown	Unknown	Male	Unknown	Unknown	Unknown	Unknown	0.042	0.386598	Neg	Neg	Neg	0.055	1.04568	Neg
A-794	Xiangkhouang	Nonghed	Pahok	2016-11-16	Goat	Unknown	Unknown	Male	Unknown	Unknown	Unknown	Unknown	0.037	-0.0429553	Neg	Neg	Neg	0.05	0.495322	Neg
A-814	Xiangkhouang	Nonghed	Phalouang	2016-11-16	Goat	Unknown	Unknown	Male	Unknown	Unknown	Unknown	Unknown	0.04	0.214777	Neg	Neg	Neg	0.052	0.715465	Neg
A-815	Xiangkhouang	Nonghed	Phalouang	2016-11-16	Goat	Unknown	Unknown	Male	Unknown	Unknown	Unknown	Unknown	0.043	0.472509	Neg	Neg	Neg	0.051	0.605394	Neg
A-816	Xiangkhouang	Nonghed	Phalouang	2016-11-16	Goat	Unknown	Unknown	Male	Unknown	Unknown	Unknown	Unknown	0.045	0.64433	Neg	Neg	Neg	0.047	0.165107	Neg
A-821	Xiangkhouang	Nonghed	Phalouang	2016-11-16	Goat	Unknown	Unknown	Male	Unknown	Unknown	Unknown	Unknown	0.038	0.0429553	Neg	Neg	Neg	0.38525	0.38525	Neg
A-826	Xiangkhouang	Nonghed	Phalouang	2016-11-16	Goat	Unknown	Unknown	Male	Unknown	Unknown	Unknown	Unknown	0.037	-0.0429553	Neg	Neg	Neg	0.042	-0.38525	Neg
A-827	Xiangkhouang	Nonghed	Phalouang	2016-11-16	Goat	Unknown	Unknown	Male	Unknown	Unknown	Unknown	Unknown	0.038	0.0429553	Neg	Neg	Neg	0.043	-0.275179	Neg
A-846	Xiangkhouang	Nonghed	Yodkhor	2016-11-16	Goat	Unknown	Unknown	Male	Unknown	Unknown	Unknown	Unknown	0.047	0.951087	Neg	Neg	Neg	0.073	3.98406	Neg
A-774	Xiangkhouang	Nonghed	Khorkmou	2016-11-17	Goat	Unknown	Unknown	Female	Unknown	Unknown	Unknown	Unknown	0.322	24.4416	Neg	Neg	Neg	0.077	3.46725	Neg
A-776	Xiangkhouang	Nonghed	Khorkmou	2016-11-17	Goat	Unknown	Unknown	Female	Unknown	Unknown	Unknown	Unknown	0.049	0.987973	Neg	Neg	Neg	0.059	1.48597	Neg
A-778	Xiangkhouang	Nonghed	Khorkmou	2016-11-17	Goat	Unknown	Unknown	Female	Unknown	Unknown	Unknown	Unknown	0.042	0.386598	Neg	Neg	Neg	0.049	0.38525	Neg
A-737	Xiangkhouang	Nonghed	Longkouang	2016-11-17	Goat	Unknown	Unknown	Female	Unknown	Unknown	Unknown	Unknown	0.263	19.3674	Neg	Neg	Neg	0.097	4.8732	Neg
A-738	Xiangkhouang	Nonghed	Longkouang	2016-11-17	Goat	Unknown	Unknown	Female	Unknown	Unknown	Unknown	Unknown	0.144	9.05546	Neg	Neg	Neg	0.081	3.28195	Neg
A-739	Xiangkhouang	Nonghed	Longkouang	2016-11-17	Goat	Unknown	Unknown	Female	Unknown	Unknown	Unknown	Unknown	0.296	22.227	Neg	Neg	Neg	0.096	4.77374	Neg
A-742	Xiangkhouang	Nonghed	Longkouang	2016-11-17	Goat	Unknown	Unknown	Female	Unknown	Unknown	Unknown	Unknown	0.049	0.823224	Neg	Neg	Neg	0.058	0.99453	Neg
A-743	Xiangkhouang	Nonghed	Longkouang	2016-11-17	Goat	Unknown	Unknown	Female	Unknown	Unknown	Unknown	Unknown	0.236	17.0277	Neg	Neg	Neg	0.068	1.98906	Neg
A-722	Xiangkhouang	Nonghed	Nong-Aor	2016-11-17	Goat	Unknown	Unknown	Female	Unknown	Unknown	Unknown	Unknown	0.04	0.0433276	Neg	Neg	Neg	0.053	0.497265	Neg
A-723	Xiangkhouang	Nonghed	Nong-Aor	2016-11-17	Goat	Unknown	Unknown	Female	Unknown	Unknown	Unknown	Unknown	0.041	0.129983	Neg	Neg	Neg	0.054	0.596718	Neg
A-725	Xiangkhouang	Nonghed	Nong-Aor	2016-11-17	Goat	Unknown	Unknown	Female	Unknown	Unknown	Unknown	Unknown	0.039	-0.0433276	Neg	Neg	Neg	0.053	0.497265	Neg
A-726	Xiangkhouang	Nonghed	Nong-Aor	2016-11-17	Goat	Unknown	Unknown	Female	Unknown	Unknown	Unknown	Unknown	0.043	0.303293	Neg	Neg	Neg	1.09398	1.09398	Neg
A-727	Xiangkhouang	Nonghed	Nong-Aor	2016-11-17	Goat	Unknown	Unknown	Female	Unknown	Unknown	Unknown	Unknown	0.038	-0.129983	Neg	Neg	Neg	1.98906	1.98906	Neg
A-728	Xiangkhouang	Nonghed	Nong-Aor	2016-11-17	Goat	Unknown	Unknown	Female	Unknown	Unknown	Unknown	Unknown	0.31	23.4402	Neg	Neg	Neg	2.08851	2.08851	Neg
A-729	Xiangkhouang	Nonghed	Nong-Aor	2016-11-17	Goat	Unknown	Unknown	Female	Unknown	Unknown	Unknown	Unknown	0.039	-0.0433276	Neg	Neg	Neg	1.88961	1.88961	Neg
A-730	Xiangkhouang	Nonghed	Nong-Aor	2016-11-17	Goat	Unknown	Unknown	Female	Unknown	Unknown	Unknown	Unknown	0.046	0.563258	Neg	Neg	Neg	1.4918	1.4918	Neg
A-732	Xiangkhouang	Nonghed	Nong-Aor	2016-11-17	Goat	Unknown	Unknown	Female	Unknown	Unknown	Unknown	Unknown	0.057	1.51646	Neg	Neg	Neg	0.397812	0.397812	Neg
A-733	Xiangkhouang	Nonghed	Nong-Aor	2016-11-17	Goat	Unknown	Unknown	Female	Unknown	Unknown	Unknown	Unknown	0.053	1.16984	Neg	Neg	Neg	2.98359	2.98359	Neg
A-734	Xiangkhouang	Nonghed	Nong-Aor	2016-11-17	Goat	Unknown	Unknown	Female	Unknown	Unknown	Unknown	Unknown	0.044	0.389948	Neg	Neg	Neg	0.053	0.497265	Neg
A-735	Xiangkhouang	Nonghed	Nong-Aor	2016-11-17	Goat	Unknown	Unknown	Female	Unknown	Unknown	Unknown	Unknown	0.04	0.0433276	Neg	Neg	Neg	0.065	1.6907	Neg
A-736	Xiangkhouang	Nonghed	Nong-Aor	2016-11-17	Goat	Unknown	Unknown	Female	Unknown	Unknown	Unknown	Unknown	0.053	1.16984	Neg	Neg	Neg	0.092	4.37593	Neg
A-745	Xiangkhouang	Nonghed	Nonghed-nuae	2016-11-17	Goat	Unknown	Unknown	Female	Unknown	Unknown	Unknown	Unknown	0.041	0.129983	Neg	Neg	Neg	0.07	2.18797	Neg
A-746	Xiangkhouang	Nonghed	Nonghed-nuae	2016-11-17	Goat	Unknown	Unknown	Female	Unknown	Unknown	Unknown	Unknown	0.069	2.55633	Neg	Neg	Neg	0.058	0.99453	Neg
A-767	Xiangkhouang	Nonghed	Nonghed-tai	2016-11-17	Goat	Unknown	Unknown	Female	Unknown	Unknown	Unknown	Unknown	0.051	1.15979	Neg	Neg	Neg	0.071	2.80682	Neg
A-768	Xiangkhouang	Nonghed	Nonghed-tai	2016-11-17	Goat	Unknown	Unknown	Female	Unknown	Unknown	Unknown	Unknown	0.043	0.472509	Neg	Neg	Neg	0.066	2.25647	Neg
A-769	Xiangkhouang	Nonghed	Nonghed-tai	2016-11-17	Goat	Unknown	Unknown	Female	Unknown	Unknown	Unknown	Unknown	0.064	2.27663	Neg	Neg	Neg	0.078	3.57733	Neg
A-770	Xiangkhouang	Nonghed	Nonghed-tai	2016-11-17	Goat	Unknown	Unknown	Female	Unknown	Unknown	Unknown	Unknown	0.046	0.730241	Neg	Neg	Neg	0.06	1.59604	Neg
A-779	Xiangkhouang	Nonghed	Pahok	2016-11-17	Goat	Unknown	Unknown	Female	Unknown	Unknown	Unknown	Unknown	0.039	0.128866	Neg	Neg	Neg	0.042	-0.38525	Neg
A-780	Xiangkhouang	Nonghed	Pahok	2016-11-17	Goat	Unknown	Unknown	Female	Unknown	Unknown	Unknown	Unknown	0.053	1.33162	Neg	Neg	Neg	0.068	2.47661	Neg
A-781	Xiangkhouang	Nonghed	Pahok	2016-11-17	Goat	Unknown	Unknown	Female	Unknown	Unknown	Unknown	Unknown	0.065	2.36254	Neg	Neg	Neg	0.069	2.58668	Neg
A-782	Xiangkhouang	Nonghed	Pahok	2016-11-17	Goat	Unknown	Unknown	Female	Unknown	Unknown	Unknown	Unknown	0.065	2.36254	Neg	Neg	Neg	0.073	3.02697	Neg
A-783	Xiangkhouang	Nonghed	Pahok	2016-11-17	Goat	Unknown	Unknown	Female	Unknown	Unknown	Unknown	Unknown	0.047	0.816151	Neg	Neg	Neg	0.054	0.935608	Neg
A-784	Xiangkhouang	Nonghed	Pahok	2016-11-17	Goat	Unknown	Unknown	Female	Unknown	Unknown	Unknown	Unknown	0.053	1.33162	Neg	Neg	Neg	0.055	1.04568	Neg
A-785	Xiangkhouang	Nonghed	Pahok	2016-11-17	Goat	Unknown	Unknown	Female	Unknown	Unknown	Unknown	Unknown	0.04	0.214777	Neg	Neg	Neg	0.054	0.935608	Neg
A-749	Xiangkhouang	Nonghed	Thamthoum	2016-11-17	Goat	Unknown	Unknown	Female	Unknown	Unknown	Unknown	Unknown	0.061	1.86308	Neg	Neg	Neg	0.056	0.795624	Neg
A-752	Xiangkhouang	Nonghed	Thamthoum	2016-11-17	Goat	Unknown	Unknown	Female	Unknown	Unknown	Unknown	Unknown	0.061	2.0189	Neg	Neg	Neg	0.072	2.9169	Neg
A-753	Xiangkhouang	Nonghed	Thamthoum	2016-11-17	Goat	Unknown	Unknown	Female	Unknown	Unknown	Unknown	Unknown	0.072	2.96392	Neg	Neg	Neg	0.084	4.23775	Neg
A-754	Xiangkhouang	Nonghed	Thamthoum	2016-11-17	Goat	Unknown	Unknown	Female	Unknown	Unknown	Unknown	Unknown	0.048	0.902062	Neg	Neg	Neg	0.07	2.69675	Neg
A-755	Xiangkhouang	Nonghed	Thamthoum	2016-11-17	Goat	Unknown	Unknown	Female	Unknown	Unknown	Unknown	Unknown	0.047	0.816151	Neg	Neg	Neg	0.074	3.13704	Neg
A-758	Xiangkhouang	Nonghed	Thamthoum	2016-11-17	Goat	Unknown	Unknown	Female	Unknown	Unknown	Unknown	Unknown	0.043	0.472509	Neg	Neg	Neg	0.07	2.69675	Neg
A-759	Xiangkhouang	Nonghed	Thamthoum	2016-11-17	Goat	Unknown	Unknown	Female	Unknown	Unknown	Unknown	Unknown	0.113	6.48625	Neg	Neg	Neg	0.061	1.70611	Neg
A-760	Xiangkhouang	Nonghed	Thamthoum	2016-11-17	Goat	Unknown	Unknown	Female	Unknown	Unknown	Unknown	Unknown	0.062	2.10481	Neg	Neg	Neg	0.089	4.78811	Neg
A-761	Xiangkhouang	Nonghed	Thamthoum	2016-11-17	Goat	Unknown	Unknown	Female	Unknown	Unknown	Unknown	Unknown	0.386	29.9399	Neg	Neg	Neg	0.104	6.43919	Neg
A-763	Xiangkhouang	Nonghed	Thamthoum	2016-11-17	Goat	Unknown	Unknown	Female	Unknown	Unknown	Unknown	Unknown	0.047	0.816151	Neg	Neg	Neg	0.064	2.03632	Neg
A-764	Xiangkhouang	Nonghed	Thamthoum	2016-11-17	Goat	Unknown	Unknown	Female	Unknown	Unknown	Unknown	Unknown	0.126	7.60309	Neg	Neg	Neg	0.091	5.00826	Neg
A-766	Xiangkhouang	Nonghed	Thamthoum	2016-11-17	Goat	Unknown	Unknown	Female	Unknown	Unknown	Unknown	Unknown	0.064	2.27663	Neg	Neg	Neg	0.096	5.55861	Neg
A-772	Xiangkhouang	Nonghed	Khorkmou	2016-11-17	Goat	Unknown	Unknown	Male	Unknown	Unknown	Unknown	Unknown	0.041	0.300687	Neg	Neg	Neg	0.063	1.92625	Neg
A-773	Xiangkhouang	Nonghed	Khorkmou	2016-11-17	Goat	Unknown	Unknown	Male	Unknown	Unknown	Unknown	Unknown	0.04	0.214777	Neg	Neg	Neg	0.058	1.37589	Neg
A-775	Xiangkhouang	Nonghed	Khorkmou	2016-11-17	Goat	Unknown	Unknown	Male	Unknown	Unknown	Unknown	Unknown	0.047	0.816151	Neg	Neg	Neg	0.054	0.935608	Neg
A-777	Xiangkhouang	Nonghed	Khorkmou	2016-11-17	Goat	Unknown	Unknown	Male	Unknown	Unknown	Unknown	Unknown	0.042	0.386598	Neg	Neg	Neg	0.064	2.03632	Neg
A-740	Xiangkhouang	Nonghed	Longkouang	2016-11-17	Goat	Unknown	Unknown	Male	Unknown	Unknown	Unknown	Unknown	0.042	0.216638	Neg	Neg	Neg	0.059	1.09398	Neg
A-741	Xiangkhouang	Nonghed	Longkouang	2016-11-17	Goat	Unknown	Unknown	Male	Unknown	Unknown	Unknown	Unknown	0.047	0.649913	Neg	Neg	Neg	0.066	1.79015	Neg
A-744	Xiangkhouang	Nonghed	Longkouang	2016-11-17	Goat	Unknown	Unknown	Male	Unknown	Unknown	Unknown	Unknown	0.092	4.54939	Neg	Neg	Neg	0.08	3.1825	Neg
A-724	Xiangkhouang	Nonghed	Nong-Aor	2016-11-17	Goat	Unknown	Unknown	Male	Unknown	Unknown	Unknown	Unknown	0.138	8.53553	Neg	Neg	Neg	0.077	2.88414	Neg
A-731	Xiangkhouang	Nonghed	Nong-Aor	2016-11-17	Goat	Unknown	Unknown	Male	Unknown	Unknown	Unknown	Unknown	0.041	0.129983	Neg	Neg	Neg	2.08851	2.08851	Neg
A-747	Xiangkhouang	Nonghed	Nonghed-nuae	2016-11-17	Goat	Unknown	Unknown	Male	Unknown	Unknown	Unknown	Unknown	0.061	1.86308	Neg	Neg	Neg	0.068	1.98906	Neg
A-771	Xiangkhouang	Nonghed	Nonghed-tai	2016-11-17	Goat	Unknown	Unknown	Male	Unknown	Unknown	Unknown	Unknown	0.045	0.64433	Neg	Neg	Neg	0.072	2.9169	Neg
A-748	Xiangkhouang	Nonghed	Thamthoum	2016-11-17	Goat	Unknown	Unknown	Male	Unknown	Unknown	Unknown	Unknown	0.058	1.60312	Neg	Neg	Neg	0.072	2.38687	Neg
A-750	Xiangkhouang	Nonghed	Thamthoum	2016-11-17	Goat	Unknown	Unknown	Male	Unknown	Unknown	Unknown	Unknown	0.059	1.84708	Neg	Neg	Neg	0.11	7.09961	Neg
A-751	Xiangkhouang	Nonghed	Thamthoum	2016-11-17	Goat	Unknown	Unknown	Male	Unknown	Unknown	Unknown	Unknown	0.059	1.84708	Neg	Neg	Neg	0.073	3.02697	Neg
A-756	Xiangkhouang	Nonghed	Thamthoum	2016-11-17	Goat	Unknown	Unknown	Male	Unknown	Unknown	Unknown	Unknown	0.062	2.10481	Neg	Neg	Neg	0.068	2.47661	Neg
A-757	Xiangkhouang	Nonghed	Thamthoum	2016-11-17	Goat	Unknown	Unknown	Male	Unknown	Unknown	Unknown	Unknown	0.074	3.13574	Neg	Neg	Neg	0.053	0.825537	Neg
A-762	Xiangkhouang	Nonghed	Thamthoum	2016-11-17	Goat	Unknown	Unknown	Male	Unknown	Unknown	Unknown	Unknown	0.047	0.816151	Neg	Neg	Neg	0.044	-0.165107	Neg
A-765	Xiangkhouang	Nonghed	Thamthoum	2016-11-17	Goat	Unknown	Unknown	Male	Unknown	Unknown	Unknown	Unknown	0.047	0.816151	Neg	Neg	Neg	0.076	3.35718	Neg
G1-10	Xiangkhouang	Khoun	Youn	2016-11-27	Goat	Unknown	2	Female	Unknown	Unknown	Unknown	Unknown	0.074	2.9896	Neg	Neg	Neg	0.055	0.696171	Neg
G1-11	Xiangkhouang	Khoun	Youn	2016-11-27	Goat	Unknown	2	Male	Unknown	Unknown	Unknown	Unknown	0.045	0.476603	Neg	Neg	Neg	0.064	1.59125	Neg
G26	Vientiane CPT	Xaythany	Douagbouthdee	2017-02-01	Goat	Improved	1	Female	V1	Commercial	200	70	0.048	-80.3264	Neg	Neg	Neg	0.058	-1.25369	Neg
G28	Vientiane CPT	Xaythany	Douagbouthdee	2017-02-01	Goat	Improved	1	Female	V1	Commercial	200	70	0.041	-81.5956	Neg	Neg	Neg	0.056	-1.40118	Neg
G29	Vientiane CPT	Xaythany	Douagbouthdee	2017-02-01	Goat	Improved	1	Female	V1	Commercial	200	70	0.057	-78.6945	Neg	Neg	Neg	0.059	-1.17994	Neg
G38	Vientiane CPT	Xaythany	Douagbouthdee	2017-02-01	Goat	Improved	1	Female	V1	Commercial	200	70	0.043	-81.233	Neg	Neg	Neg	0.054	-1.54867	Neg
G41	Vientiane CPT	Xaythany	Douagbouthdee	2017-02-01	Goat	Improved	1	Female	V1	Commercial	200	70	0.044	-81.0517	Neg	Neg	Neg	0.049	-1.9174	Neg
G46	Vientiane CPT	Xaythany	Douagbouthdee	2017-02-01	Goat	Improved	1	Female	V1	Commercial	200	70	0.062	-77.7879	Neg	Neg	Neg	0.056	-1.40118	Neg
G48	Vientiane CPT	Xaythany	Douagbouthdee	2017-02-01	Goat	Improved	1	Female	V1	Commercial	200	70	0.043	-81.233	Neg	Neg	Neg	0.05	-1.84366	Neg
G53	Vientiane CPT	Xaythany	Douagbouthdee	2017-02-01	Goat	Improved	1	Female	V1	Commercial	200	70	0.056	-78.8758	Neg	Neg	Neg	0.048	-1.99115	Neg
G55	Vientiane CPT	Xaythany	Douagbouthdee	2017-02-01	Goat	Improved	1	Female	V1	Commercial	200	70	0.041	-81.5956	Neg	Neg	Neg	0.048	-1.99115	Neg
G7	Vientiane CPT	Xaythany	Douagbouthdee	2017-02-01	Goat	Improved	1	Female	V1	Commercial	200	70	0.04	-81.777	Neg	Neg	Neg	0.056	-1.40118	Neg
G71	Vientiane CPT	Xaythany	Douagbouthdee	2017-02-01	Goat	Improved	1	Female	V1	Commercial	200	70	0.038	-82.1396	Neg	Neg	Neg	-2.28614	-2.28614	Neg
G8	Vientiane CPT	Xaythany	Douagbouthdee	2017-02-01	Goat	Improved	1	Female	V1	Commercial	200	70	0.047	-80.5077	Neg	Neg	Neg	0.061	-1.03245	Neg
G11	Vientiane CPT	Xaythany	Douagbouthdee	2017-02-01	Goat	Improved	2	Female	V1	Commercial	200	70	0.042	-81.4143	Neg	Neg	Neg	0.055	-1.47493	Neg
G13	Vientiane CPT	Xaythany	Douagbouthdee	2017-02-01	Goat	Improved	2	Female	V1	Commercial	200	70	0.048	-80.3264	Neg	Neg	Neg	0.052	-1.69617	Neg
G16	Vientiane CPT	Xaythany	Douagbouthdee	2017-02-01	Goat	Improved	2	Female	V1	Commercial	200	70	0.053	-79.4198	Neg	Neg	Neg	0.058	-1.25369	Neg
G19	Vientiane CPT	Xaythany	Douagbouthdee	2017-02-01	Goat	Improved	2	Female	V1	Commercial	200	70	0.044	-81.0517	Neg	Neg	Neg	0.053	-1.62242	Neg
G2	Vientiane CPT	Xaythany	Douagbouthdee	2017-02-01	Goat	Improved	2	Female	V1	Commercial	200	70	0.043	-81.233	Neg	Neg	Neg	0.153	5.75221	Neg
G20	Vientiane CPT	Xaythany	Douagbouthdee	2017-02-01	Goat	Improved	2	Female	V1	Commercial	200	70	0.04	-81.777	Neg	Neg	Neg	0.046	-2.13864	Neg
G23	Vientiane CPT	Xaythany	Douagbouthdee	2017-02-01	Goat	Improved	2	Female	V1	Commercial	200	70	0.069	-76.5186	Neg	Neg	Neg	0.05	-1.84366	Neg
G24	Vientiane CPT	Xaythany	Douagbouthdee	2017-02-01	Goat	Improved	2	Female	V1	Commercial	200	70	0.044	-81.0517	Neg	Neg	Neg	0.054	-1.54867	Neg
G27	Vientiane CPT	Xaythany	Douagbouthdee	2017-02-01	Goat	Improved	2	Female	V1	Commercial	200	70	0.044	-81.0517	Neg	Neg	Neg	0.052	-1.69617	Neg
G30	Vientiane CPT	Xaythany	Douagbouthdee	2017-02-01	Goat	Improved	2	Female	V1	Commercial	200	70	0.045	-80.8704	Neg	Neg	Neg	0.058	-1.25369	Neg
G31	Vientiane CPT	Xaythany	Douagbouthdee	2017-02-01	Goat	Improved	2	Female	V1	Commercial	200	70	0.038	-82.1396	Neg	Neg	Neg	0.051	-1.76991	Neg
G32	Vientiane CPT	Xaythany	Douagbouthdee	2017-02-01	Goat	Improved	2	Female	V1	Commercial	200	70	0.054	-79.2384	Neg	Neg	Neg	0.075	0	Neg
G45	Vientiane CPT	Xaythany	Douagbouthdee	2017-02-01	Goat	Improved	2	Female	V1	Commercial	200	70	0.045	-80.8704	Neg	Neg	Neg	0.077	0.147493	Neg
G47	Vientiane CPT	Xaythany	Douagbouthdee	2017-02-01	Goat	Improved	2	Female	V1	Commercial	200	70	0.241	-45.3309	Neg	Neg	Neg	0.046	-2.13864	Neg
G49	Vientiane CPT	Xaythany	Douagbouthdee	2017-02-01	Goat	Improved	2	Female	V1	Commercial	200	70	0.044	-81.0517	Neg	Neg	Neg	0.058	-1.25369	Neg
G5	Vientiane CPT	Xaythany	Douagbouthdee	2017-02-01	Goat	Improved	2	Female	V1	Commercial	200	70	0.049	-80.1451	Neg	Neg	Neg	0.071	-0.294985	Neg
G52	Vientiane CPT	Xaythany	Douagbouthdee	2017-02-01	Goat	Improved	2	Female	V1	Commercial	200	70	0.046	-80.689	Neg	Neg	Neg	0.062	-0.958702	Neg
G54	Vientiane CPT	Xaythany	Douagbouthdee	2017-02-01	Goat	Improved	2	Female	V1	Commercial	200	70	0.048	-80.3264	Neg	Neg	Neg	0.059	-1.17994	Neg
G57	Vientiane CPT	Xaythany	Douagbouthdee	2017-02-01	Goat	Improved	2	Female	V1	Commercial	200	70	0.043	-81.233	Neg	Neg	Neg	0.056	-1.40118	Neg
G6	Vientiane CPT	Xaythany	Douagbouthdee	2017-02-01	Goat	Improved	2	Female	V1	Commercial	200	70	0.043	-81.233	Neg	Neg	Neg	0.051	-1.76991	Neg
G60	Vientiane CPT	Xaythany	Douagbouthdee	2017-02-01	Goat	Improved	2	Female	V1	Commercial	200	70	0.042	-81.4143	Neg	Neg	Neg	0.049	-1.9174	Neg
G64	Vientiane CPT	Xaythany	Douagbouthdee	2017-02-01	Goat	Improved	2	Female	V1	Commercial	200	70	0.047	-80.5077	Neg	Neg	Neg	0.049	-1.9174	Neg
G65	Vientiane CPT	Xaythany	Douagbouthdee	2017-02-01	Goat	Improved	2	Female	V1	Commercial	200	70	0.045	-80.8704	Neg	Neg	Neg	0.051	-1.76991	Neg
G67	Vientiane CPT	Xaythany	Douagbouthdee	2017-02-01	Goat	Improved	2	Female	V1	Commercial	200	70	0.041	-81.5956	Neg	Neg	Neg	0.056	-1.40118	Neg
G68	Vientiane CPT	Xaythany	Douagbouthdee	2017-02-01	Goat	Improved	2	Female	V1	Commercial	200	70	0.041	-81.5956	Neg	Neg	Neg	0.062	-0.958702	Neg
G69	Vientiane CPT	Xaythany	Douagbouthdee	2017-02-01	Goat	Improved	2	Female	V1	Commercial	200	70	0.05	-79.9637	Neg	Neg	Neg	4.57227	4.57227	Neg
G70	Vientiane CPT	Xaythany	Douagbouthdee	2017-02-01	Goat	Improved	2	Female	V1	Commercial	200	70	0.045	-80.8704	Neg	Neg	Neg	-1.40118	-1.40118	Neg
G1	Vientiane CPT	Xaythany	Douagbouthdee	2017-02-01	Goat	Improved	3	Female	V1	Commercial	200	70	0.044	-81.0517	Neg	Neg	Neg	1.211	83.7758	Pos
G10	Vientiane CPT	Xaythany	Douagbouthdee	2017-02-01	Goat	Improved	3	Female	V1	Commercial	200	70	0.04	-81.777	Neg	Neg	Neg	0.081	0.442478	Neg
G12	Vientiane CPT	Xaythany	Douagbouthdee	2017-02-01	Goat	Improved	3	Female	V1	Commercial	200	70	0.048	-80.3264	Neg	Neg	Neg	0.057	-1.32743	Neg
G14	Vientiane CPT	Xaythany	Douagbouthdee	2017-02-01	Goat	Improved	3	Female	V1	Commercial	200	70	0.048	-80.3264	Neg	Neg	Neg	0.064	-0.811209	Neg
G15	Vientiane CPT	Xaythany	Douagbouthdee	2017-02-01	Goat	Improved	3	Female	V1	Commercial	200	70	0.05	-79.9637	Neg	Neg	Neg	0.052	-1.69617	Neg
G17	Vientiane CPT	Xaythany	Douagbouthdee	2017-02-01	Goat	Improved	3	Female	V1	Commercial	200	70	0.04	-81.777	Neg	Neg	Neg	0.177	7.52212	Neg
G18	Vientiane CPT	Xaythany	Douagbouthdee	2017-02-01	Goat	Improved	3	Female	V1	Commercial	200	70	0.043	-81.233	Neg	Neg	Neg	0.629	40.8555	Neg
G21	Vientiane CPT	Xaythany	Douagbouthdee	2017-02-01	Goat	Improved	3	Female	V1	Commercial	200	70	0.046	-80.689	Neg	Neg	Neg	0.046	-2.13864	Neg
G22	Vientiane CPT	Xaythany	Douagbouthdee	2017-02-01	Goat	Improved	3	Female	V1	Commercial	200	70	0.047	-80.5077	Neg	Neg	Neg	0.051	-1.76991	Neg
G25	Vientiane CPT	Xaythany	Douagbouthdee	2017-02-01	Goat	Improved	3	Female	V1	Commercial	200	70	0.041	-81.5956	Neg	Neg	Neg	0.294	16.1504	Neg
G33	Vientiane CPT	Xaythany	Douagbouthdee	2017-02-01	Goat	Improved	3	Female	V1	Commercial	200	70	0.043	-81.233	Neg	Neg	Neg	0.054	-1.54867	Neg
G34	Vientiane CPT	Xaythany	Douagbouthdee	2017-02-01	Goat	Improved	3	Female	V1	Commercial	200	70	0.051	-79.7824	Neg	Neg	Neg	1.94	137.537	Pos
G35	Vientiane CPT	Xaythany	Douagbouthdee	2017-02-01	Goat	Improved	3	Female	V1	Commercial	200	70	0.043	-81.233	Neg	Neg	Neg	1.494	104.646	Pos
G36	Vientiane CPT	Xaythany	Douagbouthdee	2017-02-01	Goat	Improved	3	Female	V1	Commercial	200	70	0.039	-81.9583	Neg	Neg	Neg	0.06	-1.10619	Neg
G37	Vientiane CPT	Xaythany	Douagbouthdee	2017-02-01	Goat	Improved	3	Female	V1	Commercial	200	70	0.057	-78.6945	Neg	Neg	Neg	1.788	126.327	Pos
G39	Vientiane CPT	Xaythany	Douagbouthdee	2017-02-01	Goat	Improved	3	Female	V1	Commercial	200	70	0.05	-79.9637	Neg	Neg	Neg	0.05	-1.84366	Neg
G4	Vientiane CPT	Xaythany	Douagbouthdee	2017-02-01	Goat	Improved	3	Female	V1	Commercial	200	70	0.054	-79.2384	Neg	Neg	Neg	0.083	0.589971	Neg
G44	Vientiane CPT	Xaythany	Douagbouthdee	2017-02-01	Goat	Improved	3	Female	V1	Commercial	200	70	0.039	-81.9583	Neg	Neg	Neg	0.052	-1.69617	Neg
G51	Vientiane CPT	Xaythany	Douagbouthdee	2017-02-01	Goat	Improved	3	Female	V1	Commercial	200	70	0.042	-81.4143	Neg	Neg	Neg	1.479	103.54	Pos
G56	Vientiane CPT	Xaythany	Douagbouthdee	2017-02-01	Goat	Improved	3	Female	V1	Commercial	200	70	0.041	-81.5956	Neg	Neg	Neg	0.049	-1.9174	Neg
G58	Vientiane CPT	Xaythany	Douagbouthdee	2017-02-01	Goat	Improved	3	Female	V1	Commercial	200	70	0.054	-79.2384	Neg	Neg	Neg	0.061	-1.03245	Neg
G59	Vientiane CPT	Xaythany	Douagbouthdee	2017-02-01	Goat	Improved	3	Female	V1	Commercial	200	70	0.044	-81.0517	Neg	Neg	Neg	1.579	110.914	Pos
G61	Vientiane CPT	Xaythany	Douagbouthdee	2017-02-01	Goat	Improved	3	Female	V1	Commercial	200	70	0.071	-76.1559	Neg	Neg	Neg	0.075	0	Neg
G62	Vientiane CPT	Xaythany	Douagbouthdee	2017-02-01	Goat	Improved	3	Female	V1	Commercial	200	70	0.073	-75.7933	Neg	Neg	Neg	0.175	7.37463	Neg
G63	Vientiane CPT	Xaythany	Douagbouthdee	2017-02-01	Goat	Improved	3	Female	V1	Commercial	200	70	0.039	-81.9583	Neg	Neg	Neg	0.093	1.32743	Neg
G66	Vientiane CPT	Xaythany	Douagbouthdee	2017-02-01	Goat	Improved	3	Female	V1	Commercial	200	70	0.04	-81.777	Neg	Neg	Neg	0.066	-0.663717	Neg
G9	Vientiane CPT	Xaythany	Douagbouthdee	2017-02-01	Goat	Improved	3	Female	V1	Commercial	200	70	0.04	-81.777	Neg	Neg	Neg	0.073	-0.147493	Neg
G3	Vientiane CPT	Xaythany	Douagbouthdee	2017-02-01	Goat	Improved	4	Female	V1	Commercial	200	70	0.046	-80.689	Neg	Neg	Neg	0.197	8.99705	Neg
G50	Vientiane CPT	Xaythany	Douagbouthdee	2017-02-01	Goat	Improved	4	Female	V1	Commercial	200	70	0.048	-80.3264	Neg	Neg	Neg	0.055	-1.47493	Neg
G40	Vientiane CPT	Xaythany	Douagbouthdee	2017-02-01	Goat	Improved	Unknown	Male	V1	Commercial	200	70	0.047	-80.5077	Neg	Neg	Neg	0.057	-1.32743	Neg
G72	Vientiane CPT	Xaythany	Douagbouthdee	2017-02-01	Goat	Improved	0.5	Unknown	V1	Commercial	200	70	0.043	-81.233	Neg	Neg	Neg	-1.32743	-1.32743	Neg
G75	Vientiane CPT	Xaythany	Hai	2017-02-08	Goat	Improved	1	Female	V2	Commercial	59	8	0.049	-80.1451	Neg	Neg	Neg	92.0354	92.0354	Pos
G77	Vientiane CPT	Xaythany	Hai	2017-02-08	Goat	Improved	1	Female	V2	Commercial	59	8	0.05	-79.9637	Neg	Neg	Neg	0.051	-1.76991	Neg
G78	Vientiane CPT	Xaythany	Hai	2017-02-08	Goat	Improved	1	Female	V2	Commercial	59	8	0.045	-80.8704	Neg	Neg	Neg	0.063	-0.884956	Neg
G76	Vientiane CPT	Xaythany	Hai	2017-02-08	Goat	Improved	2	Female	V2	Commercial	59	8	0.043	-81.233	Neg	Neg	Neg	-1.69617	-1.69617	Neg
G79	Vientiane CPT	Xaythany	Hai	2017-02-08	Goat	Improved	3	Female	V2	Commercial	59	8	0.046	-80.689	Neg	Neg	Neg	0.113	2.80236	Neg
G80	Vientiane CPT	Xaythany	Hai	2017-02-08	Goat	Improved	0.5	Male	V2	Commercial	59	8	0.154	-61.1061	Neg	Neg	Neg	0.511	32.1534	Neg
G73	Vientiane CPT	Xaythany	Hai	2017-02-08	Goat	Improved	4	Male	V2	Commercial	59	8	0.062	-77.7879	Neg	Neg	Neg	3.61357	3.61357	Neg
G89	Vientiane CPT	Xaythany	Lard Khouey	2017-02-08	Goat	Native	0.5	Female	V3	Small_Holder	54	26	0.055	-79.0571	Neg	Neg	Neg	0.061	-1.03245	Neg
G92	Vientiane CPT	Xaythany	Lard Khouey	2017-02-08	Goat	Native	0.5	Female	V3	Small_Holder	54	26	0.047	-80.5077	Neg	Neg	Neg	0.049	-1.9174	Neg
G104	Vientiane CPT	Xaythany	Lard Khouey	2017-02-08	Goat	Native	1	Female	V3	Small_Holder	54	26	0.079	-89.4118	Neg	Neg	Neg	0.098	2.86819	Neg
G105	Vientiane CPT	Xaythany	Lard Khouey	2017-02-08	Goat	Native	1	Female	V3	Small_Holder	54	26	0.047	-97.7778	Neg	Neg	Neg	0.055	0.0966806	Neg
G106	Vientiane CPT	Xaythany	Lard Khouey	2017-02-08	Goat	Native	1	Female	V3	Small_Holder	54	26	0.078	-89.6732	Neg	Neg	Neg	0.06	0.418949	Neg
G95	Vientiane CPT	Xaythany	Lard Khouey	2017-02-08	Goat	Native	1	Female	V3	Small_Holder	54	26	0.06	-94.3791	Neg	Neg	Neg	0.066	0.805672	Neg
G98	Vientiane CPT	Xaythany	Lard Khouey	2017-02-08	Goat	Native	1	Female	V3	Small_Holder	54	26	0.087	-87.3203	Neg	Neg	Neg	0.052	-0.0966806	Neg
G99	Vientiane CPT	Xaythany	Lard Khouey	2017-02-08	Goat	Native	1	Female	V3	Small_Holder	54	26	0.063	-93.5948	Neg	Neg	Neg	0.068	0.934579	Neg
G102	Vientiane CPT	Xaythany	Lard Khouey	2017-02-08	Goat	Native	2	Female	V3	Small_Holder	54	26	0.053	-96.2092	Neg	Neg	Neg	0.064	0.676764	Neg
G103	Vientiane CPT	Xaythany	Lard Khouey	2017-02-08	Goat	Native	2	Female	V3	Small_Holder	54	26	0.056	-95.4248	Neg	Neg	Neg	0.072	1.19239	Neg
G83	Vientiane CPT	Xaythany	Lard Khouey	2017-02-08	Goat	Native	2	Female	V3	Small_Holder	54	26	0.066	-77.0626	Neg	Neg	Neg	0.069	-0.442478	Neg
G86	Vientiane CPT	Xaythany	Lard Khouey	2017-02-08	Goat	Native	2	Female	V3	Small_Holder	54	26	0.18	-56.3917	Neg	Neg	Neg	0.074	-0.0737463	Neg
G87	Vientiane CPT	Xaythany	Lard Khouey	2017-02-08	Goat	Native	2	Female	V3	Small_Holder	54	26	0.051	-79.7824	Neg	Neg	Neg	0.067	-0.589971	Neg
G88	Vientiane CPT	Xaythany	Lard Khouey	2017-02-08	Goat	Native	2	Female	V3	Small_Holder	54	26	0.091	-72.5295	Neg	Neg	Neg	0.063	-0.884956	Neg
G91	Vientiane CPT	Xaythany	Lard Khouey	2017-02-08	Goat	Native	2	Female	V3	Small_Holder	54	26	0.046	-80.689	Neg	Neg	Neg	0.051	-1.76991	Neg
G93	Vientiane CPT	Xaythany	Lard Khouey	2017-02-08	Goat	Native	2	Female	V3	Small_Holder	54	26	0.052	-96.4706	Neg	Neg	Neg	0.059	0.354496	Neg
G81	Vientiane CPT	Xaythany	Lard Khouey	2017-02-08	Goat	Native	3	Female	V3	Small_Holder	54	26	0.049	-80.1451	Neg	Neg	Neg	0.059	-1.17994	Neg
G85	Vientiane CPT	Xaythany	Lard Khouey	2017-02-08	Goat	Native	3	Female	V3	Small_Holder	54	26	0.064	-77.4252	Neg	Neg	Neg	0.048	-1.99115	Neg
G94	Vientiane CPT	Xaythany	Lard Khouey	2017-02-08	Goat	Native	3	Female	V3	Small_Holder	54	26	0.08	-89.1503	Neg	Neg	Neg	0.078	1.57912	Neg
G96	Vientiane CPT	Xaythany	Lard Khouey	2017-02-08	Goat	Native	3	Female	V3	Small_Holder	54	26	0.11	-81.3072	Neg	Neg	Neg	0.098	2.86819	Neg
G97	Vientiane CPT	Xaythany	Lard Khouey	2017-02-08	Goat	Native	3	Female	V3	Small_Holder	54	26	0.111	-81.0458	Neg	Neg	Neg	0.101	3.06155	Neg
G101	Vientiane CPT	Xaythany	Lard Khouey	2017-02-08	Goat	Native	4	Female	V3	Small_Holder	54	26	0.06	-94.3791	Neg	Neg	Neg	0.06	0.418949	Neg
G74	Vientiane CPT	Xaythany	Hai	2017-02-08	Goat	Improved	1	Male	V2	Commercial	59	8	0.046	-80.689	Neg	Pos	Sus	-1.40118	-1.40118	Neg
G100	Vientiane CPT	Xaythany	Lard Khouey	2017-02-08	Goat	Native	1	Female	V3	Small_Holder	54	26	0.067	-92.549	Neg	Pos	Sus	0.092	2.48147	Neg
G84	Vientiane CPT	Xaythany	Lard Khouey	2017-02-08	Goat	Native	3	Female	V3	Small_Holder	54	26	0.046	-80.689	Neg	Pos	Sus	0.048	-1.99115	Neg
G82	Vientiane CPT	Xaythany	Lard Khouey	2017-02-08	Goat	Native	4	Female	V3	Small_Holder	54	26	0.05	-79.9637	Neg	Pos	Sus	0.057	-1.32743	Neg
G90	Vientiane CPT	Xaythany	Lard Khouey	2017-02-08	Goat	Native	4	Female	V3	Small_Holder	54	26	0.055	-79.0571	Neg	Pos	Sus	0.081	0.442478	Neg
G112	Vientiane CPT	Xaythany	ThongMang	2017-02-09	Goat	Native	0.5	Female	V4	Small_Holder	35	13	0.073	-90.9804	Neg	Neg	Neg	0.075	1.38576	Neg
G117	Vientiane CPT	Xaythany	ThongMang	2017-02-09	Goat	Native	0.5	Female	V4	Small_Holder	35	13	0.052	-96.4706	Neg	Neg	Neg	0.055	0.0966806	Neg
G119	Vientiane CPT	Xaythany	ThongMang	2017-02-09	Goat	Native	0.5	Female	V4	Small_Holder	35	13	0.045	-98.3007	Neg	Neg	Neg	0.047	-0.418949	Neg
G108	Vientiane CPT	Xaythany	ThongMang	2017-02-09	Goat	Native	1	Female	V4	Small_Holder	35	13	0.051	-96.732	Neg	Neg	Neg	0.082	1.83693	Neg
G111	Vientiane CPT	Xaythany	ThongMang	2017-02-09	Goat	Native	2	Female	V4	Small_Holder	35	13	0.048	-97.5163	Neg	Neg	Neg	0.075	1.38576	Neg
G107	Vientiane CPT	Xaythany	ThongMang	2017-02-09	Goat	Native	3	Female	V4	Small_Holder	35	13	0.075	-90.4575	Neg	Neg	Neg	0.078	1.57912	Neg
G109	Vientiane CPT	Xaythany	ThongMang	2017-02-09	Goat	Native	4	Female	V4	Small_Holder	35	13	0.058	-94.902	Neg	Neg	Neg	0.095	2.67483	Neg
G110	Vientiane CPT	Xaythany	ThongMang	2017-02-09	Goat	Native	4	Female	V4	Small_Holder	35	13	0.051	-96.732	Neg	Neg	Neg	0.044	-0.612311	Neg
G114	Vientiane CPT	Xaythany	ThongMang	2017-02-09	Goat	Native	0.5	Male	V4	Small_Holder	35	13	0.08	-89.1503	Neg	Neg	Neg	0.093	2.54592	Neg
G116	Vientiane CPT	Xaythany	ThongMang	2017-02-09	Goat	Native	0.5	Male	V4	Small_Holder	35	13	0.048	-97.5163	Neg	Neg	Neg	0.042	-0.741218	Neg
G118	Vientiane CPT	Xaythany	ThongMang	2017-02-09	Goat	Native	0.5	Male	V4	Small_Holder	35	13	0.049	-97.2549	Neg	Neg	Neg	0.057	0.225588	Neg
G113	Vientiane CPT	Xaythany	ThongMang	2017-02-09	Goat	Native	1	Male	V4	Small_Holder	35	13	0.056	-95.4248	Neg	Neg	Neg	0.051	-0.161134	Neg
G115	Vientiane CPT	Xaythany	ThongMang	2017-02-09	Goat	Native	1	Male	V4	Small_Holder	35	13	0.145	-72.1569	Neg	Neg	Neg	0.089	2.28811	Neg
G120	Vientiane CPT	Xaythany	ThongMang	2017-02-09	Goat	Native	0.5	Female	V5	Small_Holder	38	13	0.058	-94.902	Neg	Neg	Neg	0.112	3.77054	Neg
G129	Vientiane CPT	Xaythany	ThongMang	2017-02-09	Goat	Native	0.5	Female	V5	Small_Holder	38	13	0.096	-84.9673	Neg	Neg	Neg	0.049	-0.290042	Neg
G128	Vientiane CPT	Xaythany	ThongMang	2017-02-09	Goat	Native	2	Female	V5	Small_Holder	38	13	0.058	-94.902	Neg	Neg	Neg	0.912	55.3335	Pos
G125	Vientiane CPT	Xaythany	ThongMang	2017-02-09	Goat	Native	3	Female	V5	Small_Holder	38	13	0.065	-93.0719	Neg	Neg	Neg	0.523	30.261	Neg
G132	Vientiane CPT	Xaythany	ThongMang	2017-02-09	Goat	Native	3	Female	V5	Small_Holder	38	13	0.147	-71.634	Neg	Neg	Neg	1.631	101.676	Pos
G121	Vientiane CPT	Xaythany	ThongMang	2017-02-09	Goat	Native	4	Female	V5	Small_Holder	38	13	0.09	-86.5359	Neg	Neg	Neg	1.029	62.8746	Pos
G122	Vientiane CPT	Xaythany	ThongMang	2017-02-09	Goat	Native	4	Female	V5	Small_Holder	38	13	0.074	-90.719	Neg	Neg	Neg	0.204	9.70029	Neg
G130	Vientiane CPT	Xaythany	ThongMang	2017-02-09	Goat	Native	4	Female	V5	Small_Holder	38	13	0.108	-81.8301	Neg	Neg	Neg	1.095	67.1286	Pos
G124	Vientiane CPT	Xaythany	ThongMang	2017-02-09	Goat	Native	0.5	Male	V5	Small_Holder	38	13	0.083	-88.366	Neg	Neg	Neg	0.08	1.70802	Neg
G126	Vientiane CPT	Xaythany	ThongMang	2017-02-09	Goat	Native	0.5	Male	V5	Small_Holder	38	13	0.085	-87.8431	Neg	Neg	Neg	0.054	0.0322269	Neg
G131	Vientiane CPT	Xaythany	ThongMang	2017-02-09	Goat	Native	0.5	Male	V5	Small_Holder	38	13	0.069	-92.0261	Neg	Neg	Neg	0.064	0.676764	Neg
G127	Vientiane CPT	Xaythany	ThongMang	2017-02-09	Goat	Native	1	Male	V5	Small_Holder	38	13	0.049	-97.2549	Neg	Neg	Neg	0.052	-0.0966806	Neg
G123	Vientiane CPT	Xaythany	ThongMang	2017-02-09	Goat	Native	0.5	Male	V5	Small_Holder	54	13	0.043	-98.8235	Neg	Neg	Neg	0.052	-0.0966806	Neg
G139	Vientiane CPT	Naxaythong	Hong Noir	2017-02-21	Goat	Improved	0.5	Female	V6	Commercial	350	31	0.148	-71.3725	Neg	Neg	Neg	0.563	32.8392	Neg
G149	Vientiane CPT	Naxaythong	Hong Noir	2017-02-21	Goat	Improved	0.5	Female	V6	Commercial	350	31	0.294	-33.2026	Neg	Neg	Neg	0.048	-0.354496	Neg
G138	Vientiane CPT	Naxaythong	Hong Noir	2017-02-21	Goat	Improved	1	Female	V6	Commercial	350	31	0.093	-85.7516	Neg	Neg	Neg	0.046	-0.483403	Neg
G158	Vientiane CPT	Naxaythong	Hong Noir	2017-02-21	Goat	Improved	1	Female	V6	Commercial	350	31	0.22	-52.549	Neg	Neg	Neg	0.789	47.4057	Neg
G147	Vientiane CPT	Naxaythong	Hong Noir	2017-02-21	Goat	Improved	2	Female	V6	Commercial	350	31	2.406	518.954	Pos	Neg	Neg	0.076	1.45021	Neg
G156	Vientiane CPT	Naxaythong	Hong Noir	2017-02-21	Goat	Improved	2	Female	V6	Commercial	350	31	0.081	-88.8889	Neg	Neg	Neg	0.218	10.6026	Neg
G144	Vientiane CPT	Naxaythong	Hong Noir	2017-02-21	Goat	Improved	3	Female	V6	Commercial	350	31	0.058	-94.902	Neg	Neg	Neg	1.818	113.729	Pos
G135	Vientiane CPT	Naxaythong	Hong Noir	2017-02-21	Goat	Improved	4	Female	V6	Commercial	350	31	0.447	6.79739	Neg	Neg	Neg	1.473	91.4921	Pos
G136	Vientiane CPT	Naxaythong	Hong Noir	2017-02-21	Goat	Improved	4	Female	V6	Commercial	350	31	0.048	-97.5163	Neg	Neg	Neg	1.995	125.137	Pos
G141	Vientiane CPT	Naxaythong	Hong Noir	2017-02-21	Goat	Improved	4	Female	V6	Commercial	350	31	0.079	-89.4118	Neg	Neg	Neg	1.614	100.58	Pos
G145	Vientiane CPT	Naxaythong	Hong Noir	2017-02-21	Goat	Improved	4	Female	V6	Commercial	350	31	0.635	55.9477	Neg	Neg	Neg	0.052	-0.0966806	Neg
G148	Vientiane CPT	Naxaythong	Hong Noir	2017-02-21	Goat	Improved	4	Female	V6	Commercial	350	31	2.214	468.758	Pos	Neg	Neg	0.525	30.3899	Neg
G157	Vientiane CPT	Naxaythong	Hong Noir	2017-02-21	Goat	Improved	4	Female	V6	Commercial	350	31	0.053	-96.2092	Neg	Neg	Neg	0.867	52.4331	Pos
G159	Vientiane CPT	Naxaythong	Hong Noir	2017-02-21	Goat	Improved	4	Female	V6	Commercial	350	31	0.087	-87.3203	Neg	Neg	Neg	0.777	46.6323	Neg
G162	Vientiane CPT	Naxaythong	Hong Noir	2017-02-21	Goat	Improved	0.5	Male	V6	Commercial	350	31	0.048	-97.5163	Neg	Neg	Neg	-0.0322269	-0.0322269	Neg
G163	Vientiane CPT	Naxaythong	Hong Noir	2017-02-21	Goat	Improved	0.5	Male	V6	Commercial	350	31	0.09	-86.5359	Neg	Neg	Neg	-0.161134	-0.161134	Neg
G133	Vientiane CPT	Naxaythong	Hong Noir	2017-02-21	Goat	Improved	2	Male	V6	Commercial	350	31	0.395	-6.79739	Neg	Neg	Neg	0.093	2.54592	Neg
G152	Vientiane CPT	Naxaythong	Hong Noir	2017-02-21	Goat	Improved	2	Male	V6	Commercial	350	31	0.093	-85.7516	Neg	Neg	Neg	0.126	4.6729	Neg
G165	Vientiane CPT	Naxaythong	Nayong	2017-02-21	Goat	Improved	0.5	Female	V7	Commercial	150	33	0.058	-94.902	Neg	Neg	Neg	0.547857	0.547857	Neg
G166	Vientiane CPT	Naxaythong	Nayong	2017-02-21	Goat	Improved	0.5	Female	V7	Commercial	150	33	0.129	-76.3399	Neg	Neg	Neg	0.0966806	0.0966806	Neg
G172	Vientiane CPT	Naxaythong	Nayong	2017-02-21	Goat	Improved	0.5	Female	V7	Commercial	150	33	0.129	-76.3399	Neg	Neg	Neg	0.055	0.0966806	Neg
G181	Vientiane CPT	Naxaythong	Nayong	2017-02-21	Goat	Improved	0.5	Female	V7	Commercial	150	33	0.053	-96.2092	Neg	Neg	Neg	0.076	1.45021	Neg
G193	Vientiane CPT	Naxaythong	Nayong	2017-02-21	Goat	Improved	0.5	Female	V7	Commercial	150	33	0.051	-126.737	Neg	Neg	Neg	0.052	0.0942803	Neg
G196	Vientiane CPT	Naxaythong	Nayong	2017-02-21	Goat	Improved	0.5	Female	V7	Commercial	150	33	0.05	-127.039	Neg	Neg	Neg	0.057	0.408548	Neg
G176	Vientiane CPT	Naxaythong	Nayong	2017-02-21	Goat	Improved	1	Female	V7	Commercial	150	33	0.123	-77.9085	Neg	Neg	Neg	0.055	0.0966806	Neg
G178	Vientiane CPT	Naxaythong	Nayong	2017-02-21	Goat	Improved	1	Female	V7	Commercial	150	33	0.056	-95.4248	Neg	Neg	Neg	0.042	-0.741218	Neg
G185	Vientiane CPT	Naxaythong	Nayong	2017-02-21	Goat	Improved	1	Female	V7	Commercial	150	33	0.061	-123.716	Neg	Neg	Neg	0.065	0.911376	Neg
G186	Vientiane CPT	Naxaythong	Nayong	2017-02-21	Goat	Improved	1	Female	V7	Commercial	150	33	0.057	-124.924	Neg	Neg	Neg	0.069	1.16279	Neg
G188	Vientiane CPT	Naxaythong	Nayong	2017-02-21	Goat	Improved	1	Female	V7	Commercial	150	33	0.041	-129.758	Neg	Neg	Neg	0.055	0.282841	Neg
G164	Vientiane CPT	Naxaythong	Nayong	2017-02-21	Goat	Improved	2	Female	V7	Commercial	150	33	0.079	-89.4118	Neg	Neg	Neg	10.6026	10.6026	Neg
G167	Vientiane CPT	Naxaythong	Nayong	2017-02-21	Goat	Improved	2	Female	V7	Commercial	150	33	0.151	-70.5882	Neg	Neg	Neg	0.161134	0.161134	Neg
G183	Vientiane CPT	Naxaythong	Nayong	2017-02-21	Goat	Improved	2	Female	V7	Commercial	150	33	0.062	-93.8562	Neg	Neg	Neg	0.051	-0.161134	Neg
G194	Vientiane CPT	Naxaythong	Nayong	2017-02-21	Goat	Improved	2	Female	V7	Commercial	150	33	0.061	-123.716	Neg	Neg	Neg	0.088	2.35701	Neg
G169	Vientiane CPT	Naxaythong	Nayong	2017-02-21	Goat	Improved	3	Female	V7	Commercial	150	33	0.05	-96.9935	Neg	Neg	Neg	0.057	0.225588	Neg
G175	Vientiane CPT	Naxaythong	Nayong	2017-02-21	Goat	Improved	3	Female	V7	Commercial	150	33	0.081	-88.8889	Neg	Neg	Neg	0.055	0.0966806	Neg
G184	Vientiane CPT	Naxaythong	Nayong	2017-02-21	Goat	Improved	3	Female	V7	Commercial	150	33	0.072	-91.2418	Neg	Neg	Neg	0.052	-0.0966806	Neg
G187	Vientiane CPT	Naxaythong	Nayong	2017-02-21	Goat	Improved	3	Female	V7	Commercial	150	33	0.052	-126.435	Neg	Neg	Neg	0.057	0.408548	Neg
G190	Vientiane CPT	Naxaythong	Nayong	2017-02-21	Goat	Improved	3	Female	V7	Commercial	150	33	0.066	-122.205	Neg	Neg	Neg	0.083	2.04274	Neg
G191	Vientiane CPT	Naxaythong	Nayong	2017-02-21	Goat	Improved	3	Female	V7	Commercial	150	33	0.054	-125.831	Neg	Neg	Neg	0.097	2.92269	Neg
G192	Vientiane CPT	Naxaythong	Nayong	2017-02-21	Goat	Improved	3	Female	V7	Commercial	150	33	0.085	-116.465	Neg	Neg	Neg	0.072	1.35135	Neg
G171	Vientiane CPT	Naxaythong	Nayong	2017-02-21	Goat	Improved	4	Female	V7	Commercial	150	33	0.05	-96.9935	Neg	Neg	Neg	0.072	1.19239	Neg
G180	Vientiane CPT	Naxaythong	Nayong	2017-02-21	Goat	Improved	4	Female	V7	Commercial	150	33	0.107	-82.0915	Neg	Neg	Neg	0.09	2.35256	Neg
G182	Vientiane CPT	Naxaythong	Nayong	2017-02-21	Goat	Improved	4	Female	V7	Commercial	150	33	0.057	-95.1634	Neg	Neg	Neg	0.05	-0.225588	Neg
G189	Vientiane CPT	Naxaythong	Nayong	2017-02-21	Goat	Improved	4	Female	V7	Commercial	150	33	0.088	-115.559	Neg	Neg	Neg	0.081	1.91703	Neg
G195	Vientiane CPT	Naxaythong	Nayong	2017-02-21	Goat	Improved	4	Female	V7	Commercial	150	33	0.065	-122.508	Neg	Neg	Neg	0.063	0.785669	Neg
G179	Vientiane CPT	Naxaythong	Nayong	2017-02-21	Goat	Improved	Unknown	Female	V7	Commercial	150	33	0.092	-86.0131	Neg	Neg	Neg	0.045	-0.547857	Neg
G170	Vientiane CPT	Naxaythong	Nayong	2017-02-21	Goat	Improved	0.5	Male	V7	Commercial	150	33	0.042	-99.085	Neg	Neg	Neg	0.056	0.161134	Neg
G173	Vientiane CPT	Naxaythong	Nayong	2017-02-21	Goat	Improved	0.5	Male	V7	Commercial	150	33	0.073	-90.9804	Neg	Neg	Neg	0.059	0.354496	Neg
G177	Vientiane CPT	Naxaythong	Nayong	2017-02-21	Goat	Improved	3	Male	V7	Commercial	150	33	0.06	-94.3791	Neg	Neg	Neg	0.044	-0.612311	Neg
G150	Vientiane CPT	Naxaythong	Hong Noir	2017-02-21	Goat	Improved	2	Female	V6	Commercial	350	31	2.381	512.418	Pos	Pos	Pos	0.077	1.51466	Neg
G146	Vientiane CPT	Naxaythong	Hong Noir	2017-02-21	Goat	Improved	3	Female	V6	Commercial	350	31	2.303	492.026	Pos	Pos	Pos	0.515	29.7454	Neg
G137	Vientiane CPT	Naxaythong	Hong Noir	2017-02-21	Goat	Improved	4	Female	V6	Commercial	350	31	2.135	448.105	Pos	Pos	Pos	0.166	7.25105	Neg
G140	Vientiane CPT	Naxaythong	Hong Noir	2017-02-21	Goat	Improved	4	Female	V6	Commercial	350	31	2.355	505.621	Pos	Pos	Pos	0.061	0.483403	Neg
G142	Vientiane CPT	Naxaythong	Hong Noir	2017-02-21	Goat	Improved	4	Female	V6	Commercial	350	31	2.187	461.699	Pos	Pos	Pos	0.702	41.7983	Neg
G143	Vientiane CPT	Naxaythong	Hong Noir	2017-02-21	Goat	Improved	4	Female	V6	Commercial	350	31	2.342	502.222	Pos	Pos	Pos	0.694	41.2826	Neg
G151	Vientiane CPT	Naxaythong	Hong Noir	2017-02-21	Goat	Improved	4	Female	V6	Commercial	350	31	2.431	525.49	Pos	Pos	Pos	0.048	-0.354496	Neg
G174	Vientiane CPT	Naxaythong	Nayong	2017-02-21	Goat	Improved	0.5	Female	V7	Commercial	150	33	1.242	214.641	Pos	Neg	Pos	0.149	6.15533	Neg
G168	Vientiane CPT	Naxaythong	Nayong	2017-02-21	Goat	Improved	1	Female	V7	Commercial	150	33	2.3	491.242	Pos	Pos	Pos	83.8866	83.8866	Pos
G134	Vientiane CPT	Naxaythong	Hong Noir	2017-02-21	Goat	Improved	4	Female	V6	Commercial	350	31	1.316	233.987	Pos	Neg	Sus	0.152	6.34869	Neg
G153	Vientiane CPT	Naxaythong	Hong Noir	2017-02-21	Goat	Improved	4	Female	V6	Commercial	350	31	1.001	151.634	Pos	Neg	Sus	1.042	63.7125	Pos
G154	Vientiane CPT	Naxaythong	Hong Noir	2017-02-21	Goat	Improved	4	Female	V6	Commercial	350	31	1.05	164.444	Pos	Neg	Sus	1.488	92.4589	Pos
G161	Vientiane CPT	Naxaythong	Hong Noir	2017-02-21	Goat	Improved	4	Female	V6	Commercial	350	31	2.078	433.203	Pos	Neg	Sus	4.47954	4.47954	Neg
G155	Vientiane CPT	Naxaythong	Hong Noir	2017-02-21	Goat	Improved	0.5	Male	V6	Commercial	350	31	1.165	194.51	Pos	Neg	Sus	0.066	0.805672	Neg
G160	Vientiane CPT	Naxaythong	Hong Noir	2017-02-21	Goat	Improved	3	Male	V6	Commercial	350	31	1.851	373.856	Pos	Neg	Sus	0.611	35.933	Neg
G204	Vientiane CPT	Xaythany	Ponsawanh	2017-02-22	Goat	Improved	1	Female	V8	Commercial	108	27	0.046	-128.248	Neg	Neg	Neg	0.058	0.471402	Neg
G223	Vientiane CPT	Xaythany	Ponsawanh	2017-02-22	Goat	Improved	1	Female	V8	Commercial	108	27	0.092	-114.35	Neg	Neg	Neg	0.043	-0.471402	Neg
G197	Vientiane CPT	Xaythany	Ponsawanh	2017-02-22	Goat	Improved	4	Female	V8	Commercial	108	27	1.437	291.994	Pos	Neg	Neg	0.129	4.934	Neg
G198	Vientiane CPT	Xaythany	Ponsawanh	2017-02-22	Goat	Improved	4	Female	V8	Commercial	108	27	1.404	282.024	Pos	Neg	Neg	0.738	43.2118	Neg
G199	Vientiane CPT	Xaythany	Ponsawanh	2017-02-22	Goat	Improved	4	Female	V8	Commercial	108	27	2.161	510.725	Pos	Neg	Neg	1.016	60.6851	Pos
G220	Vientiane CPT	Xaythany	Ponsawanh	2017-02-22	Goat	Improved	4	Female	V8	Commercial	108	27	0.393	-23.4139	Neg	Neg	Neg	0.578	33.1552	Neg
G222	Vientiane CPT	Xaythany	Ponsawanh	2017-02-22	Goat	Improved	4	Female	V8	Commercial	108	27	0.685	64.8036	Neg	Neg	Neg	0.791	46.5431	Neg
G214	Vientiane CPT	Xaythany	Ponsawanh	2017-02-22	Goat	Improved	0.5	Male	V8	Commercial	108	27	0.098	-112.538	Neg	Neg	Neg	0.048	-0.157134	Neg
G217	Vientiane CPT	Xaythany	Ponsawanh	2017-02-22	Goat	Improved	2	Male	V8	Commercial	108	27	0.263	-62.6888	Neg	Neg	Neg	0.052	0.0942803	Neg
G215	Vientiane CPT	Xaythany	Ponsawanh	2017-02-22	Goat	Improved	0.5	Female	V8	Commercial	108	27	2.381	577.19	Pos	Pos	Pos	0.045	-0.345695	Neg
G206	Vientiane CPT	Xaythany	Ponsawanh	2017-02-22	Goat	Improved	2	Female	V8	Commercial	108	27	1.983	456.949	Pos	Pos	Pos	0.614	35.418	Neg
G213	Vientiane CPT	Xaythany	Ponsawanh	2017-02-22	Goat	Improved	2	Female	V8	Commercial	108	27	2.336	563.595	Pos	Pos	Pos	0.047	-0.219987	Neg
G200	Vientiane CPT	Xaythany	Ponsawanh	2017-02-22	Goat	Improved	4	Female	V8	Commercial	108	27	2.253	538.52	Pos	Pos	Pos	0.48	26.9956	Neg
G202	Vientiane CPT	Xaythany	Ponsawanh	2017-02-22	Goat	Improved	4	Female	V8	Commercial	108	27	2.412	586.556	Pos	Pos	Pos	0.808	47.6116	Neg
G205	Vientiane CPT	Xaythany	Ponsawanh	2017-02-22	Goat	Improved	4	Female	V8	Commercial	108	27	2.288	549.094	Pos	Pos	Pos	1.479	89.7863	Pos
G209	Vientiane CPT	Xaythany	Ponsawanh	2017-02-22	Goat	Improved	4	Female	V8	Commercial	108	27	2.368	573.263	Pos	Pos	Pos	1.725	105.248	Pos
G218	Vientiane CPT	Xaythany	Ponsawanh	2017-02-22	Goat	Improved	4	Female	V8	Commercial	108	27	2.296	551.511	Pos	Pos	Pos	0.398	21.8416	Neg
G221	Vientiane CPT	Xaythany	Ponsawanh	2017-02-22	Goat	Improved	4	Female	V8	Commercial	108	27	2.233	532.477	Pos	Pos	Pos	1.316	79.5412	Pos
G207	Vientiane CPT	Xaythany	Ponsawanh	2017-02-22	Goat	Improved	2	Male	V8	Commercial	108	27	2.319	558.459	Pos	Pos	Pos	0.134	5.24827	Neg
G203	Vientiane CPT	Xaythany	Ponsawanh	2017-02-22	Goat	Improved	0.5	Female	V8	Commercial	108	27	2.285	548.187	Pos	Neg	Sus	0.051	0.0314268	Neg
G201	Vientiane CPT	Xaythany	Ponsawanh	2017-02-22	Goat	Improved	4	Female	V8	Commercial	108	27	1.641	353.625	Pos	Neg	Sus	1.346	81.4268	Pos
G210	Vientiane CPT	Xaythany	Ponsawanh	2017-02-22	Goat	Improved	4	Female	V8	Commercial	108	27	1.911	435.196	Pos	Neg	Sus	1.358	82.181	Pos
G211	Vientiane CPT	Xaythany	Ponsawanh	2017-02-22	Goat	Improved	4	Female	V8	Commercial	108	27	1.497	310.121	Pos	Neg	Sus	1.634	99.5286	Pos
G212	Vientiane CPT	Xaythany	Ponsawanh	2017-02-22	Goat	Improved	4	Female	V8	Commercial	108	27	2.299	552.417	Pos	Neg	Sus	1.344	81.3011	Pos
G216	Vientiane CPT	Xaythany	Ponsawanh	2017-02-22	Goat	Improved	4	Female	V8	Commercial	108	27	1.476	303.776	Pos	Neg	Sus	0.363	19.6417	Neg
G219	Vientiane CPT	Xaythany	Ponsawanh	2017-02-22	Goat	Improved	4	Female	V8	Commercial	108	27	0.871	120.997	Pos	Neg	Sus	0.696	40.572	Neg
G208	Vientiane CPT	Xaythany	Ponsawanh	2017-02-22	Goat	Improved	0.5	Male	V8	Commercial	108	27	2.142	504.985	Pos	Neg	Sus	0.055	0.282841	Neg
G230	Vientiane CPT	Naxaythong	E Lay	2017-02-23	Goat	Native	0.5	Female	V9	Commercial	20	10	0.045	-128.55	Neg	Neg	Neg	0.045	-0.345695	Neg
G226	Vientiane CPT	Naxaythong	E Lay	2017-02-23	Goat	Native	2	Female	V9	Commercial	20	10	0.056	-125.227	Neg	Neg	Neg	0.068	1.09994	Neg
G227	Vientiane CPT	Naxaythong	E Lay	2017-02-23	Goat	Native	2	Female	V9	Commercial	20	10	0.062	-123.414	Neg	Neg	Neg	0.069	1.16279	Neg
G228	Vientiane CPT	Naxaythong	E Lay	2017-02-23	Goat	Native	2	Female	V9	Commercial	20	10	0.077	-118.882	Neg	Neg	Neg	0.064	0.848523	Neg
G225	Vientiane CPT	Naxaythong	E Lay	2017-02-23	Goat	Native	3	Female	V9	Commercial	20	10	0.081	-117.674	Neg	Neg	Neg	0.091	2.54557	Neg
G231	Vientiane CPT	Naxaythong	E Lay	2017-02-23	Goat	Native	3	Female	V9	Commercial	20	10	0.055	-125.529	Neg	Neg	Neg	0.073	1.4142	Neg
G233	Vientiane CPT	Naxaythong	E Lay	2017-02-23	Goat	Native	3	Female	V9	Commercial	20	10	0.051	-126.737	Neg	Neg	Neg	0.052	0.0942803	Neg
G229	Vientiane CPT	Naxaythong	E Lay	2017-02-23	Goat	Native	0.5	Male	V9	Commercial	20	10	0.112	-108.308	Neg	Neg	Neg	0.067	1.03708	Neg
G232	Vientiane CPT	Naxaythong	E Lay	2017-02-23	Goat	Native	1	Male	V9	Commercial	20	10	0.079	-118.278	Neg	Neg	Neg	0.058	0.471402	Neg
G224	Vientiane CPT	Naxaythong	E Lay	2017-02-23	Goat	Native	3	Male	V9	Commercial	20	10	0.284	-56.3444	Neg	Neg	Neg	0.067	1.03708	Neg
G236	Vientiane CPT	Naxaythong	Sisawan	2017-02-28	Goat	Native	0.5	Female	V10	Small_Holder	27	20	0.055	-125.529	Neg	Neg	Neg	0.064	0.848523	Neg
G240	Vientiane CPT	Naxaythong	Sisawan	2017-02-28	Goat	Native	0.5	Female	V10	Small_Holder	27	20	0.05	-127.039	Neg	Neg	Neg	0.058	0.471402	Neg
G241	Vientiane CPT	Naxaythong	Sisawan	2017-02-28	Goat	Native	0.5	Female	V10	Small_Holder	27	20	0.098	-112.538	Neg	Neg	Neg	0.049	-0.0942803	Neg
G242	Vientiane CPT	Naxaythong	Sisawan	2017-02-28	Goat	Native	0.5	Female	V10	Small_Holder	27	20	0.252	-66.0121	Neg	Neg	Neg	0.065	0.911376	Neg
G244	Vientiane CPT	Naxaythong	Sisawan	2017-02-28	Goat	Native	0.5	Female	V10	Small_Holder	27	20	0.053	-126.133	Neg	Neg	Neg	0.06	0.597109	Neg
G243	Vientiane CPT	Naxaythong	Sisawan	2017-02-28	Goat	Native	1	Female	V10	Small_Holder	27	20	0.067	-121.903	Neg	Neg	Neg	0.084	2.10559	Neg
G250	Vientiane CPT	Naxaythong	Sisawan	2017-02-28	Goat	Native	2	Female	V10	Small_Holder	27	20	0.067	-121.903	Neg	Neg	Neg	0.104	3.36266	Neg
G253	Vientiane CPT	Naxaythong	Sisawan	2017-02-28	Goat	Native	2	Female	V10	Small_Holder	27	20	0.078	-118.58	Neg	Neg	Neg	0.659962	0.659962	Neg
G235	Vientiane CPT	Naxaythong	Sisawan	2017-02-28	Goat	Native	3	Female	V10	Small_Holder	27	20	0.046	-128.248	Neg	Neg	Neg	0.057	0.408548	Neg
G238	Vientiane CPT	Naxaythong	Sisawan	2017-02-28	Goat	Native	3	Female	V10	Small_Holder	27	20	0.043	-129.154	Neg	Neg	Neg	0.049	-0.0942803	Neg
G246	Vientiane CPT	Naxaythong	Sisawan	2017-02-28	Goat	Native	3	Female	V10	Small_Holder	27	20	0.058	-124.622	Neg	Neg	Neg	0.071	1.2885	Neg
G234	Vientiane CPT	Naxaythong	Sisawan	2017-02-28	Goat	Native	4	Female	V10	Small_Holder	27	20	0.051	-126.737	Neg	Neg	Neg	0.071	1.2885	Neg
G251	Vientiane CPT	Naxaythong	Sisawan	2017-02-28	Goat	Native	4	Female	V10	Small_Holder	27	20	0.077	-118.882	Neg	Neg	Neg	0.086	2.2313	Neg
G239	Vientiane CPT	Naxaythong	Sisawan	2017-02-28	Goat	Native	0.5	Male	V10	Small_Holder	27	20	0.054	-125.831	Neg	Neg	Neg	0.042	-0.534255	Neg
G247	Vientiane CPT	Naxaythong	Sisawan	2017-02-28	Goat	Native	0.5	Male	V10	Small_Holder	27	20	0.074	-119.789	Neg	Neg	Neg	0.056	0.345695	Neg
G248	Vientiane CPT	Naxaythong	Sisawan	2017-02-28	Goat	Native	0.5	Male	V10	Small_Holder	27	20	0.052	-126.435	Neg	Neg	Neg	0.058	0.471402	Neg
G249	Vientiane CPT	Naxaythong	Sisawan	2017-02-28	Goat	Native	0.5	Male	V10	Small_Holder	27	20	0.051	-126.737	Neg	Neg	Neg	0.092	2.60842	Neg
G252	Vientiane CPT	Naxaythong	Sisawan	2017-02-28	Goat	Native	0.5	Male	V10	Small_Holder	27	20	0.053	-126.133	Neg	Neg	Neg	0.056	0.345695	Neg
G245	Vientiane CPT	Naxaythong	Sisawan	2017-02-28	Goat	Native	1	Male	V10	Small_Holder	27	20	0.052	-126.435	Neg	Neg	Neg	0.074	1.47706	Neg
G237	Vientiane CPT	Naxaythong	Sisawan	2017-02-28	Goat	Native	3	Male	V10	Small_Holder	27	20	0.064	-122.81	Neg	Neg	Neg	0.058	0.471402	Neg
GM2	Vientiane CPT	Xaythany	Phailorm	2017-03-01	Goat	Unknown	Unknown	Unknown	Unknown	Unknown	Unknown	Unknown	0.052	1.42319	Neg	Neg	Neg	0.076	4.24344	Neg
G261	Vientiane CPT	Xaythany	Phailorm	2017-03-01	Goat	Native	0.5	Female	V11	Small_Holder	20	11	0.062	-123.414	Neg	Neg	Neg	0.052	0.0942803	Neg
G262	Vientiane CPT	Xaythany	Phailorm	2017-03-01	Goat	Native	0.5	Female	V11	Small_Holder	20	11	0.051	-126.737	Neg	Neg	Neg	0.044	-0.408548	Neg
G264	Vientiane CPT	Xaythany	Phailorm	2017-03-01	Goat	Native	0.5	Female	V11	Small_Holder	20	11	0.062	-123.414	Neg	Neg	Neg	0.059	0.534255	Neg
G263	Vientiane CPT	Xaythany	Phailorm	2017-03-01	Goat	Native	2	Female	V11	Small_Holder	20	11	0.054	-125.831	Neg	Neg	Neg	0.059	0.534255	Neg
G259	Vientiane CPT	Xaythany	Phailorm	2017-03-01	Goat	Native	3	Female	V11	Small_Holder	20	11	0.05	-127.039	Neg	Neg	Neg	0.785669	0.785669	Neg
G260	Vientiane CPT	Xaythany	Phailorm	2017-03-01	Goat	Native	4	Female	V11	Small_Holder	20	11	0.081	-117.674	Neg	Neg	Neg	0.722816	0.722816	Neg
G254	Vientiane CPT	Xaythany	Phailorm	2017-03-01	Goat	Native	0.5	Male	V11	Small_Holder	20	11	0.056	-125.227	Neg	Neg	Neg	0.282841	0.282841	Neg
G255	Vientiane CPT	Xaythany	Phailorm	2017-03-01	Goat	Native	0.5	Male	V11	Small_Holder	20	11	0.042	-129.456	Neg	Neg	Neg	-0.282841	-0.282841	Neg
G256	Vientiane CPT	Xaythany	Phailorm	2017-03-01	Goat	Native	0.5	Male	V11	Small_Holder	20	11	0.049	-127.341	Neg	Neg	Neg	1.22564	1.22564	Neg
G257	Vientiane CPT	Xaythany	Phailorm	2017-03-01	Goat	Native	0.5	Male	V11	Small_Holder	20	11	0.061	-123.716	Neg	Neg	Neg	2.60842	2.60842	Neg
G265	Vientiane CPT	Xaythany	Phailorm	2017-03-01	Goat	Native	0.5	Male	V11	Small_Holder	20	11	0.099	-112.236	Neg	Neg	Neg	0.071	1.2885	Neg
G270	Vientiane CPT	Xaythany	Phailorm	2017-03-01	Goat	Native	0.5	Female	V12	Small_Holder	Unknown	15	0.066	-122.205	Neg	Neg	Neg	0.093	2.67128	Neg
G271	Vientiane CPT	Xaythany	Phailorm	2017-03-01	Goat	Native	0.5	Female	V12	Small_Holder	Unknown	15	0.06	-124.018	Neg	Neg	Neg	0.076	1.60277	Neg
G272	Vientiane CPT	Xaythany	Phailorm	2017-03-01	Goat	Native	0.5	Female	V12	Small_Holder	Unknown	15	0.101	-111.631	Neg	Neg	Neg	0.058	0.471402	Neg
G276	Vientiane CPT	Xaythany	Phailorm	2017-03-01	Goat	Native	2	Female	V12	Small_Holder	Unknown	15	0.077	-118.882	Neg	Neg	Neg	0.119	4.30547	Neg
G268	Vientiane CPT	Xaythany	Phailorm	2017-03-01	Goat	Native	3	Female	V12	Small_Holder	Unknown	15	0.061	-123.716	Neg	Neg	Neg	0.08	1.85418	Neg
G269	Vientiane CPT	Xaythany	Phailorm	2017-03-01	Goat	Native	3	Female	V12	Small_Holder	Unknown	15	0.074	-119.789	Neg	Neg	Neg	0.109	3.67693	Neg
G275	Vientiane CPT	Xaythany	Phailorm	2017-03-01	Goat	Native	3	Female	V12	Small_Holder	Unknown	15	0.121	-105.589	Neg	Neg	Neg	0.09	2.48272	Neg
G281	Vientiane CPT	Xaythany	Phailorm	2017-03-01	Goat	Native	3	Female	V12	Small_Holder	Unknown	15	0.075	-93.6807	Neg	Neg	Neg	0.093	3.79699	Neg
G267	Vientiane CPT	Xaythany	Phailorm	2017-03-01	Goat	Native	4	Female	V12	Small_Holder	Unknown	15	0.063	-123.112	Neg	Neg	Neg	0.074	1.47706	Neg
G274	Vientiane CPT	Xaythany	Phailorm	2017-03-01	Goat	Native	4	Female	V12	Small_Holder	Unknown	15	0.077	-118.882	Neg	Neg	Neg	0.073	1.4142	Neg
G273	Vientiane CPT	Xaythany	Phailorm	2017-03-01	Goat	Native	0.5	Male	V12	Small_Holder	Unknown	15	0.087	-115.861	Neg	Neg	Neg	0.077	1.66562	Neg
G277	Vientiane CPT	Xaythany	Phailorm	2017-03-01	Goat	Native	0.5	Male	V12	Small_Holder	Unknown	15	0.05	-99.2239	Neg	Neg	Neg	0.069	1.99248	Neg
G278	Vientiane CPT	Xaythany	Phailorm	2017-03-01	Goat	Native	0.5	Male	V12	Small_Holder	Unknown	15	0.045	-100.333	Neg	Neg	Neg	0.061	1.39098	Neg
G279	Vientiane CPT	Xaythany	Phailorm	2017-03-01	Goat	Native	0.5	Male	V12	Small_Holder	Unknown	15	0.047	-99.8891	Neg	Neg	Neg	0.045	0.18797	Neg
G280	Vientiane CPT	Xaythany	Phailorm	2017-03-01	Goat	Native	0.5	Male	V12	Small_Holder	Unknown	15	0.064	-96.1197	Neg	Neg	Neg	0.056	1.01504	Neg
G282	Vientiane CPT	Xaythany	Phailorm	2017-03-01	Goat	Native	0.5	Female	V13	Small_Holder	Unknown	15	0.103	-87.4723	Neg	Neg	Neg	0.099	4.24812	Neg
G283	Vientiane CPT	Xaythany	Phailorm	2017-03-01	Goat	Native	0.5	Female	V13	Small_Holder	Unknown	15	0.056	-97.8936	Neg	Neg	Neg	0.064	1.61654	Neg
G290	Vientiane CPT	Xaythany	Phailorm	2017-03-01	Goat	Native	0.5	Female	V13	Small_Holder	Unknown	15	0.072	-94.3459	Neg	Neg	Neg	0.061	1.39098	Neg
G291	Vientiane CPT	Xaythany	Phailorm	2017-03-01	Goat	Native	0.5	Female	V13	Small_Holder	Unknown	15	0.049	-99.4457	Neg	Neg	Neg	0.066	1.76692	Neg
G292	Vientiane CPT	Xaythany	Phailorm	2017-03-01	Goat	Native	0.5	Female	V13	Small_Holder	Unknown	15	0.054	-98.337	Neg	Neg	Neg	0.052	0.714286	Neg
G294	Vientiane CPT	Xaythany	Phailorm	2017-03-01	Goat	Native	0.5	Female	V13	Small_Holder	Unknown	15	0.05	-99.2239	Neg	Neg	Neg	0.12	5.82707	Neg
G296	Vientiane CPT	Xaythany	Phailorm	2017-03-01	Goat	Native	0.5	Female	V13	Small_Holder	Unknown	15	0.05	-99.2239	Neg	Neg	Neg	0.103	4.54887	Neg
G286	Vientiane CPT	Xaythany	Phailorm	2017-03-01	Goat	Native	1	Female	V13	Small_Holder	Unknown	15	0.05	-99.2239	Neg	Neg	Neg	0.058	1.16541	Neg
G287	Vientiane CPT	Xaythany	Phailorm	2017-03-01	Goat	Native	2	Female	V13	Small_Holder	Unknown	15	0.056	-97.8936	Neg	Neg	Neg	0.071	2.14286	Neg
G295	Vientiane CPT	Xaythany	Phailorm	2017-03-01	Goat	Native	2	Female	V13	Small_Holder	Unknown	15	0.055	-98.1153	Neg	Neg	Neg	0.059	1.2406	Neg
G288	Vientiane CPT	Xaythany	Phailorm	2017-03-01	Goat	Native	3	Female	V13	Small_Holder	Unknown	15	0.175	-71.5078	Neg	Neg	Neg	0.068	1.91729	Neg
G284	Vientiane CPT	Xaythany	Phailorm	2017-03-01	Goat	Native	4	Female	V13	Small_Holder	Unknown	15	0.057	-97.6718	Neg	Neg	Neg	0.075	2.44361	Neg
G289	Vientiane CPT	Xaythany	Phailorm	2017-03-01	Goat	Native	4	Female	V13	Small_Holder	Unknown	15	0.063	-96.3415	Neg	Neg	Neg	0.109	5	Neg
G285	Vientiane CPT	Xaythany	Phailorm	2017-03-01	Goat	Native	0.5	Male	V13	Small_Holder	Unknown	15	0.046	-100.111	Neg	Neg	Neg	0.048	0.413534	Neg
G293	Vientiane CPT	Xaythany	Phailorm	2017-03-01	Goat	Native	0.5	Male	V13	Small_Holder	Unknown	15	0.068	-95.2328	Neg	Neg	Neg	0.052	0.714286	Neg
G302	Vientiane CPT	Xaythany	Phailorm	2017-03-01	Goat	Native	0.5	Female	V14	Small_Holder	Unknown	7	0.054	-98.337	Neg	Neg	Neg	0.068	1.91729	Neg
G306	Vientiane CPT	Xaythany	Phailorm	2017-03-01	Goat	Native	0.5	Female	V14	Small_Holder	Unknown	7	0.057	-97.6718	Neg	Neg	Neg	0.069	1.99248	Neg
G301	Vientiane CPT	Xaythany	Phailorm	2017-03-01	Goat	Native	1	Female	V14	Small_Holder	Unknown	7	0.139	-79.49	Neg	Neg	Neg	0.083	3.04511	Neg
G307	Vientiane CPT	Xaythany	Phailorm	2017-03-01	Goat	Native	1	Female	V14	Small_Holder	Unknown	7	0.053	-98.5588	Neg	Neg	Neg	0.184	10.6391	Neg
G304	Vientiane CPT	Xaythany	Phailorm	2017-03-01	Goat	Native	2	Female	V14	Small_Holder	Unknown	7	0.062	-96.5632	Neg	Neg	Neg	0.058	1.16541	Neg
G298	Vientiane CPT	Xaythany	Phailorm	2017-03-01	Goat	Native	3	Female	V14	Small_Holder	Unknown	7	0.051	-99.0022	Neg	Neg	Neg	0.086	3.27068	Neg
G297	Vientiane CPT	Xaythany	Phailorm	2017-03-01	Goat	Native	4	Female	V14	Small_Holder	Unknown	7	0.103	-87.4723	Neg	Neg	Neg	0.082	2.96992	Neg
G311	Vientiane CPT	Parknguem	Naxon	2017-03-02	Goat	Native	0.5	Female	V15	Commercial	21	17	0.046	-100.111	Neg	Neg	Neg	0.045	0.18797	Neg
G313	Vientiane CPT	Parknguem	Naxon	2017-03-02	Goat	Native	0.5	Female	V15	Commercial	21	17	0.048	-99.6674	Neg	Neg	Neg	0.052	0.714286	Neg
G317	Vientiane CPT	Parknguem	Naxon	2017-03-02	Goat	Native	0.5	Female	V15	Commercial	21	17	0.05	-99.2239	Neg	Neg	Neg	0.045	0.18797	Neg
G320	Vientiane CPT	Parknguem	Naxon	2017-03-02	Goat	Native	0.5	Female	V15	Commercial	21	17	0.054	-98.337	Neg	Neg	Neg	0.047	0.338346	Neg
G308	Vientiane CPT	Parknguem	Naxon	2017-03-02	Goat	Native	3	Female	V15	Commercial	21	17	0.08	-92.5721	Neg	Neg	Neg	0.051	0.639098	Neg
G309	Vientiane CPT	Parknguem	Naxon	2017-03-02	Goat	Native	3	Female	V15	Commercial	21	17	0.052	-98.7805	Neg	Neg	Neg	0.121	5.90226	Neg
G315	Vientiane CPT	Parknguem	Naxon	2017-03-02	Goat	Native	3	Female	V15	Commercial	21	17	0.045	-100.333	Neg	Neg	Neg	1.923	141.391	Pos
G321	Vientiane CPT	Parknguem	Naxon	2017-03-02	Goat	Native	3	Female	V15	Commercial	21	17	0.058	-97.4501	Neg	Neg	Neg	0.069	1.99248	Neg
G322	Vientiane CPT	Parknguem	Naxon	2017-03-02	Goat	Native	3	Female	V15	Commercial	21	17	0.108	-86.3636	Neg	Neg	Neg	0.051	0.639098	Neg
G312	Vientiane CPT	Parknguem	Naxon	2017-03-02	Goat	Native	4	Female	V15	Commercial	21	17	0.053	-98.5588	Neg	Neg	Neg	1.652	121.015	Pos
G323	Vientiane CPT	Parknguem	Naxon	2017-03-02	Goat	Native	4	Female	V15	Commercial	21	17	0.047	-99.8891	Neg	Neg	Neg	0.074	2.36842	Neg
G310	Vientiane CPT	Parknguem	Naxon	2017-03-02	Goat	Native	0.5	Male	V15	Commercial	21	17	0.046	-100.111	Neg	Neg	Neg	0.05	0.56391	Neg
G314	Vientiane CPT	Parknguem	Naxon	2017-03-02	Goat	Native	0.5	Male	V15	Commercial	21	17	0.046	-100.111	Neg	Neg	Neg	0.095	3.94737	Neg
G316	Vientiane CPT	Parknguem	Naxon	2017-03-02	Goat	Native	0.5	Male	V15	Commercial	21	17	0.043	-100.776	Neg	Neg	Neg	1.585	115.977	Pos
G318	Vientiane CPT	Parknguem	Naxon	2017-03-02	Goat	Native	0.5	Male	V15	Commercial	21	17	0.042	-100.998	Neg	Neg	Neg	0.053	0.789474	Neg
G319	Vientiane CPT	Parknguem	Naxon	2017-03-02	Goat	Native	0.5	Male	V15	Commercial	21	17	0.043	-100.776	Neg	Neg	Neg	0.067	1.84211	Neg
G324	Vientiane CPT	Parknguem	Naxon	2017-03-02	Goat	Native	4	Male	V15	Commercial	21	17	0.042	-100.998	Neg	Neg	Neg	0.056	1.01504	Neg
G332	Vientiane CPT	Parknguem	Naxon	2017-03-02	Goat	Improved	0.5	Female	V16	Commercial	53	48	0.058	-97.4501	Neg	Neg	Neg	0.049	0.488722	Neg
G348	Vientiane CPT	Parknguem	Naxon	2017-03-02	Goat	Improved	0.5	Female	V16	Commercial	53	48	0.047	-99.8891	Neg	Neg	Neg	0.18797	0.18797	Neg
G349	Vientiane CPT	Parknguem	Naxon	2017-03-02	Goat	Improved	1	Female	V16	Commercial	53	48	0.052	-98.7805	Neg	Neg	Neg	0.18797	0.18797	Neg
G350	Vientiane CPT	Parknguem	Naxon	2017-03-02	Goat	Improved	1	Female	V16	Commercial	53	48	0.237	-57.7605	Neg	Neg	Neg	5.30075	5.30075	Neg
G351	Vientiane CPT	Parknguem	Naxon	2017-03-02	Goat	Improved	1	Female	V16	Commercial	53	48	0.05	-99.2239	Neg	Neg	Neg	48.9098	48.9098	Neg
G334	Vientiane CPT	Parknguem	Naxon	2017-03-02	Goat	Improved	2	Female	V16	Commercial	53	48	0.044	-100.554	Neg	Neg	Neg	0.044	0.112782	Neg
G336	Vientiane CPT	Parknguem	Naxon	2017-03-02	Goat	Improved	2	Female	V16	Commercial	53	48	0.054	-98.337	Neg	Neg	Neg	0.992	71.391	Pos
G337	Vientiane CPT	Parknguem	Naxon	2017-03-02	Goat	Improved	2	Female	V16	Commercial	53	48	0.05	-99.2239	Neg	Neg	Neg	1.32	96.0526	Pos
G338	Vientiane CPT	Parknguem	Naxon	2017-03-02	Goat	Improved	2	Female	V16	Commercial	53	48	0.077	-93.2373	Neg	Neg	Neg	0.282	18.0075	Neg
G341	Vientiane CPT	Parknguem	Naxon	2017-03-02	Goat	Improved	2	Female	V16	Commercial	53	48	0.044	-100.554	Neg	Neg	Neg	0.082	2.96992	Neg
G342	Vientiane CPT	Parknguem	Naxon	2017-03-02	Goat	Improved	2	Female	V16	Commercial	53	48	0.043	-100.776	Neg	Neg	Neg	0.105	4.69925	Neg
G352	Vientiane CPT	Parknguem	Naxon	2017-03-02	Goat	Improved	2	Female	V16	Commercial	53	48	0.048	-99.6674	Neg	Neg	Neg	88.9098	88.9098	Pos
G373	Vientiane CPT	Parknguem	Naxon	2017-03-02	Goat	Improved	2	Female	V16	Commercial	53	48	0.109	-86.1419	Neg	Neg	Neg	0.054	0.864662	Neg
G376	Vientiane CPT	Parknguem	Naxon	2017-03-02	Goat	Improved	2	Female	V16	Commercial	53	48	0.048	-99.6674	Neg	Neg	Neg	1.479	108.008	Pos
G327	Vientiane CPT	Parknguem	Naxon	2017-03-02	Goat	Improved	3	Female	V16	Commercial	53	48	0.041	-101.22	Neg	Neg	Neg	0.689	48.609	Neg
G328	Vientiane CPT	Parknguem	Naxon	2017-03-02	Goat	Improved	3	Female	V16	Commercial	53	48	0.05	-99.2239	Neg	Neg	Neg	1.564	114.398	Pos
G333	Vientiane CPT	Parknguem	Naxon	2017-03-02	Goat	Improved	3	Female	V16	Commercial	53	48	0.043	-100.776	Neg	Neg	Neg	0.482	33.0451	Neg
G343	Vientiane CPT	Parknguem	Naxon	2017-03-02	Goat	Improved	3	Female	V16	Commercial	53	48	0.049	-99.4457	Neg	Neg	Neg	0.127	6.35338	Neg
G344	Vientiane CPT	Parknguem	Naxon	2017-03-02	Goat	Improved	3	Female	V16	Commercial	53	48	0.052	-98.7805	Neg	Neg	Neg	0.097	4.09774	Neg
G346	Vientiane CPT	Parknguem	Naxon	2017-03-02	Goat	Improved	3	Female	V16	Commercial	53	48	0.05	-99.2239	Neg	Neg	Neg	0.18797	0.18797	Neg
G360	Vientiane CPT	Parknguem	Naxon	2017-03-02	Goat	Improved	3	Female	V16	Commercial	53	48	0.055	-98.1153	Neg	Neg	Neg	0.42	28.3835	Neg
G366	Vientiane CPT	Parknguem	Naxon	2017-03-02	Goat	Improved	3	Female	V16	Commercial	53	48	0.048	-99.6674	Neg	Neg	Neg	0.179	10.2632	Neg
G371	Vientiane CPT	Parknguem	Naxon	2017-03-02	Goat	Improved	3	Female	V16	Commercial	53	48	0.624	46.3746	Neg	Neg	Neg	1.667	101.603	Pos
G375	Vientiane CPT	Parknguem	Naxon	2017-03-02	Goat	Improved	3	Female	V16	Commercial	53	48	0.043	-100.776	Neg	Neg	Neg	0.194	11.391	Neg
G325	Vientiane CPT	Parknguem	Naxon	2017-03-02	Goat	Improved	4	Female	V16	Commercial	53	48	0.053	-98.5588	Neg	Neg	Neg	0.903	64.6992	Pos
G326	Vientiane CPT	Parknguem	Naxon	2017-03-02	Goat	Improved	4	Female	V16	Commercial	53	48	0.053	-98.5588	Neg	Neg	Neg	0.897	64.2481	Pos
G329	Vientiane CPT	Parknguem	Naxon	2017-03-02	Goat	Improved	4	Female	V16	Commercial	53	48	0.048	-99.6674	Neg	Neg	Neg	2.171	160.038	Pos
G331	Vientiane CPT	Parknguem	Naxon	2017-03-02	Goat	Improved	4	Female	V16	Commercial	53	48	0.041	-101.22	Neg	Neg	Neg	0.343	22.594	Neg
G335	Vientiane CPT	Parknguem	Naxon	2017-03-02	Goat	Improved	4	Female	V16	Commercial	53	48	0.048	-99.6674	Neg	Neg	Neg	0.717	50.7143	Pos
G339	Vientiane CPT	Parknguem	Naxon	2017-03-02	Goat	Improved	4	Female	V16	Commercial	53	48	0.046	-100.111	Neg	Neg	Neg	0.248	15.4511	Neg
G345	Vientiane CPT	Parknguem	Naxon	2017-03-02	Goat	Improved	4	Female	V16	Commercial	53	48	0.066	-95.6763	Neg	Neg	Neg	79.2105	79.2105	Pos
G347	Vientiane CPT	Parknguem	Naxon	2017-03-02	Goat	Improved	4	Female	V16	Commercial	53	48	0.135	-80.3769	Neg	Neg	Neg	0.037594	0.037594	Neg
G353	Vientiane CPT	Parknguem	Naxon	2017-03-02	Goat	Improved	4	Female	V16	Commercial	53	48	0.049	-99.4457	Neg	Neg	Neg	0.052	0.714286	Neg
G354	Vientiane CPT	Parknguem	Naxon	2017-03-02	Goat	Improved	4	Female	V16	Commercial	53	48	0.063	-96.3415	Neg	Neg	Neg	0.436	29.5865	Neg
G356	Vientiane CPT	Parknguem	Naxon	2017-03-02	Goat	Improved	4	Female	V16	Commercial	53	48	0.052	-98.7805	Neg	Neg	Neg	0.047	0.338346	Neg
G361	Vientiane CPT	Parknguem	Naxon	2017-03-02	Goat	Improved	4	Female	V16	Commercial	53	48	0.054	-98.337	Neg	Neg	Neg	1.622	118.759	Pos
G362	Vientiane CPT	Parknguem	Naxon	2017-03-02	Goat	Improved	4	Female	V16	Commercial	53	48	0.048	-99.6674	Neg	Neg	Neg	0.241	14.9248	Neg
G363	Vientiane CPT	Parknguem	Naxon	2017-03-02	Goat	Improved	4	Female	V16	Commercial	53	48	0.054	-98.337	Neg	Neg	Neg	0.268	16.9549	Neg
G364	Vientiane CPT	Parknguem	Naxon	2017-03-02	Goat	Improved	4	Female	V16	Commercial	53	48	0.062	-96.5632	Neg	Neg	Neg	0.376	25.0752	Neg
G365	Vientiane CPT	Parknguem	Naxon	2017-03-02	Goat	Improved	4	Female	V16	Commercial	53	48	0.062	-96.5632	Neg	Neg	Neg	0.434	29.4361	Neg
G367	Vientiane CPT	Parknguem	Naxon	2017-03-02	Goat	Improved	4	Female	V16	Commercial	53	48	0.061	-96.7849	Neg	Neg	Neg	0.041	-0.112782	Neg
G368	Vientiane CPT	Parknguem	Naxon	2017-03-02	Goat	Improved	4	Female	V16	Commercial	53	48	0.048	-99.6674	Neg	Neg	Neg	0.053	0.789474	Neg
G369	Vientiane CPT	Parknguem	Naxon	2017-03-02	Goat	Improved	4	Female	V16	Commercial	53	48	0.041	-81.5956	Neg	Neg	Neg	0.057	-1.32743	Neg
G370	Vientiane CPT	Parknguem	Naxon	2017-03-02	Goat	Improved	4	Female	V16	Commercial	53	48	0.045	-80.8704	Neg	Neg	Neg	0.089	1.03245	Neg
G372	Vientiane CPT	Parknguem	Naxon	2017-03-02	Goat	Improved	4	Female	V16	Commercial	53	48	0.054	-98.337	Neg	Neg	Neg	1.089	78.6842	Pos
G374	Vientiane CPT	Parknguem	Naxon	2017-03-02	Goat	Improved	4	Female	V16	Commercial	53	48	0.049	-99.4457	Neg	Neg	Neg	1.788	131.241	Pos
G357	Vientiane CPT	Parknguem	Naxon	2017-03-02	Goat	Improved	2	Female	V16	Commercial	53	48	2.115	358.647	Pos	Neg	Sus	0.043	0.037594	Neg
G330	Vientiane CPT	Parknguem	Naxon	2017-03-02	Goat	Improved	4	Female	V16	Commercial	53	48	1.999	332.927	Pos	Neg	Sus	0.348	22.9699	Neg
G382	Xayaboury	Paklai	Souvanhaphoum	2017-03-20	Goat	Native	0.5	Female	X1	Small_Holder	18	15	0.037	-0.13468	Neg	Neg	Neg	0.042	-0.197531	Neg
G385	Xayaboury	Paklai	Souvanhaphoum	2017-03-20	Goat	Native	0.5	Female	X1	Small_Holder	18	15	0.048	1.3468	Neg	Neg	Neg	0.046	0.197531	Neg
G388	Xayaboury	Paklai	Souvanhaphoum	2017-03-20	Goat	Native	0.5	Female	X1	Small_Holder	18	15	0.044	0.808081	Neg	Neg	Neg	0.05	0.592593	Neg
G389	Xayaboury	Paklai	Souvanhaphoum	2017-03-20	Goat	Native	0.5	Female	X1	Small_Holder	18	15	0.042	0.538721	Neg	Neg	Neg	0.042	-0.197531	Neg
G392	Xayaboury	Paklai	Souvanhaphoum	2017-03-20	Goat	Native	0.5	Female	X1	Small_Holder	18	15	0.037	-0.13468	Neg	Neg	Neg	0.05	0.592593	Neg
G393	Xayaboury	Paklai	Souvanhaphoum	2017-03-20	Goat	Native	0.5	Female	X1	Small_Holder	18	15	0.05	1.61616	Neg	Neg	Neg	0.055	1.08642	Neg
G383	Xayaboury	Paklai	Souvanhaphoum	2017-03-20	Goat	Native	1	Female	X1	Small_Holder	18	15	0.048	1.3468	Neg	Neg	Neg	0.052	0.790123	Neg
G386	Xayaboury	Paklai	Souvanhaphoum	2017-03-20	Goat	Native	1	Female	X1	Small_Holder	18	15	0.051	1.75084	Neg	Neg	Neg	0.051	0.691358	Neg
G387	Xayaboury	Paklai	Souvanhaphoum	2017-03-20	Goat	Native	2	Female	X1	Small_Holder	18	15	0.073	4.7138	Neg	Neg	Neg	0.061	1.67901	Neg
G391	Xayaboury	Paklai	Souvanhaphoum	2017-03-20	Goat	Native	2	Female	X1	Small_Holder	18	15	0.063	3.367	Neg	Neg	Neg	0.053	0.888889	Neg
G381	Xayaboury	Paklai	Souvanhaphoum	2017-03-20	Goat	Native	4	Female	X1	Small_Holder	18	15	0.05	1.61616	Neg	Neg	Neg	0.062	1.77778	Neg
G390	Xayaboury	Paklai	Souvanhaphoum	2017-03-20	Goat	Native	4	Female	X1	Small_Holder	18	15	0.041	0.40404	Neg	Neg	Neg	0.047	0.296296	Neg
G394	Xayaboury	Paklai	Souvanhaphoum	2017-03-20	Goat	Native	4	Female	X1	Small_Holder	18	15	0.058	2.6936	Neg	Neg	Neg	0.064	1.97531	Neg
G380	Xayaboury	Paklai	Souvanhaphoum	2017-03-20	Goat	Native	0.5	Male	X1	Small_Holder	18	15	0.042	0.538721	Neg	Neg	Neg	0.051	0.691358	Neg
G384	Xayaboury	Paklai	Souvanhaphoum	2017-03-20	Goat	Native	1	Male	X1	Small_Holder	18	15	0.057	2.55892	Neg	Neg	Neg	0.049	0.493827	Neg
G402	Xayaboury	Paklai	Souvanhaphoum	2017-03-20	Goat	Native	0.5	Female	X2	Small_Holder	25	13	0.04	0.26936	Neg	Neg	Neg	0.072	2.76543	Neg
G406	Xayaboury	Paklai	Souvanhaphoum	2017-03-20	Goat	Native	0.5	Female	X2	Small_Holder	25	13	0.041	0.40404	Neg	Neg	Neg	0.044	0	Neg
G407	Xayaboury	Paklai	Souvanhaphoum	2017-03-20	Goat	Native	1	Female	X2	Small_Holder	25	13	0.051	1.75084	Neg	Neg	Neg	0.055	1.08642	Neg
G403	Xayaboury	Paklai	Souvanhaphoum	2017-03-20	Goat	Native	4	Female	X2	Small_Holder	25	13	0.049	1.48148	Neg	Neg	Neg	0.063	1.87654	Neg
G404	Xayaboury	Paklai	Souvanhaphoum	2017-03-20	Goat	Native	4	Female	X2	Small_Holder	25	13	0.053	2.0202	Neg	Neg	Neg	0.075	3.06173	Neg
G405	Xayaboury	Paklai	Souvanhaphoum	2017-03-20	Goat	Native	4	Female	X2	Small_Holder	25	13	0.047	1.21212	Neg	Neg	Neg	0.059	1.48148	Neg
G396	Xayaboury	Paklai	Souvanhaphoum	2017-03-20	Goat	Native	0.5	Male	X2	Small_Holder	25	13	0.039	0.13468	Neg	Neg	Neg	0.051	0.691358	Neg
G397	Xayaboury	Paklai	Souvanhaphoum	2017-03-20	Goat	Native	0.5	Male	X2	Small_Holder	25	13	0.049	1.48148	Neg	Neg	Neg	0.061	1.67901	Neg
G398	Xayaboury	Paklai	Souvanhaphoum	2017-03-20	Goat	Native	0.5	Male	X2	Small_Holder	25	13	0.045	0.942761	Neg	Neg	Neg	0.049	0.493827	Neg
G399	Xayaboury	Paklai	Souvanhaphoum	2017-03-20	Goat	Native	0.5	Male	X2	Small_Holder	25	13	0.044	0.808081	Neg	Neg	Neg	0.055	1.08642	Neg
G400	Xayaboury	Paklai	Souvanhaphoum	2017-03-20	Goat	Native	0.5	Male	X2	Small_Holder	25	13	0.04	0.26936	Neg	Neg	Neg	0.05	0.592593	Neg
G401	Xayaboury	Paklai	Souvanhaphoum	2017-03-20	Goat	Native	0.5	Male	X2	Small_Holder	25	13	0.059	2.82828	Neg	Neg	Neg	0.054	0.987654	Neg
G395	Xayaboury	Paklai	Souvanhaphoum	2017-03-20	Goat	Native	3	Male	X2	Small_Holder	25	13	0.047	1.21212	Neg	Neg	Neg	0.063	1.87654	Neg
G416	Xayaboury	Paklai	Souvanhaphoum	2017-03-20	Goat	Native	1	Female	X3	Small_Holder	23	14	0.037	-0.13468	Neg	Neg	Neg	0.054	0.987654	Neg
G417	Xayaboury	Paklai	Souvanhaphoum	2017-03-20	Goat	Native	1	Female	X3	Small_Holder	23	14	0.057	2.55892	Neg	Neg	Neg	0.053	0.888889	Neg
G420	Xayaboury	Paklai	Souvanhaphoum	2017-03-20	Goat	Native	1	Female	X3	Small_Holder	23	14	0.044	0.808081	Neg	Neg	Neg	0.044	0	Neg
G421	Xayaboury	Paklai	Souvanhaphoum	2017-03-20	Goat	Native	1	Female	X3	Small_Holder	23	14	0.127	11.9865	Neg	Neg	Neg	0.052	0.790123	Neg
G409	Xayaboury	Paklai	Souvanhaphoum	2017-03-20	Goat	Native	2	Female	X3	Small_Holder	23	14	0.038	0	Neg	Neg	Neg	0.043	-0.0987654	Neg
G410	Xayaboury	Paklai	Souvanhaphoum	2017-03-20	Goat	Native	2	Female	X3	Small_Holder	23	14	0.042	0.538721	Neg	Neg	Neg	0.056	1.18519	Neg
G408	Xayaboury	Paklai	Souvanhaphoum	2017-03-20	Goat	Native	3	Female	X3	Small_Holder	23	14	0.042	0.538721	Neg	Neg	Neg	0.073	2.8642	Neg
G414	Xayaboury	Paklai	Souvanhaphoum	2017-03-20	Goat	Native	3	Female	X3	Small_Holder	23	14	0.05	1.61616	Neg	Neg	Neg	0.064	1.97531	Neg
G411	Xayaboury	Paklai	Souvanhaphoum	2017-03-20	Goat	Native	4	Female	X3	Small_Holder	23	14	0.048	1.3468	Neg	Neg	Neg	0.048	0.395062	Neg
G412	Xayaboury	Paklai	Souvanhaphoum	2017-03-20	Goat	Native	0.5	Male	X3	Small_Holder	23	14	0.05	1.61616	Neg	Neg	Neg	0.047	0.296296	Neg
G415	Xayaboury	Paklai	Souvanhaphoum	2017-03-20	Goat	Native	1	Male	X3	Small_Holder	23	14	0.043	0.673401	Neg	Neg	Neg	0.045	0.0987654	Neg
G418	Xayaboury	Paklai	Souvanhaphoum	2017-03-20	Goat	Native	1	Male	X3	Small_Holder	23	14	0.061	3.09764	Neg	Neg	Neg	0.106	6.12346	Neg
G419	Xayaboury	Paklai	Souvanhaphoum	2017-03-20	Goat	Native	1	Male	X3	Small_Holder	23	14	0.056	2.42424	Neg	Neg	Neg	0.07	2.5679	Neg
G424	Xayaboury	Paklai	Sanglai	2017-03-21	Goat	Improved	1	Female	X4	Small_Holder	9	4	0.035	-0.40404	Neg	Neg	Neg	0.054	0.987654	Neg
G425	Xayaboury	Paklai	Sanglai	2017-03-21	Goat	Improved	4	Female	X4	Small_Holder	9	4	0.042	0.538721	Neg	Neg	Neg	0.047	0.296296	Neg
G422	Xayaboury	Paklai	Sanglai	2017-03-21	Goat	Native	4	Female	X4	Small_Holder	9	4	0.077	5.25253	Neg	Neg	Neg	0.059	1.48148	Neg
G423	Xayaboury	Paklai	Sanglai	2017-03-21	Goat	Native	0.5	Male	X4	Small_Holder	9	4	0.073	4.7138	Neg	Neg	Neg	0.05	0.592593	Neg
G427	Xayaboury	Paklai	Sanglai	2017-03-21	Goat	Native	0.5	Female	X5	Small_Holder	12	8	0.041	0.40404	Neg	Neg	Neg	0.045	0.0987654	Neg
G431	Xayaboury	Paklai	Sanglai	2017-03-21	Goat	Native	1	Female	X5	Small_Holder	12	8	0.052	1.88552	Neg	Neg	Neg	0.042	-0.197531	Neg
G429	Xayaboury	Paklai	Sanglai	2017-03-21	Goat	Native	2	Female	X5	Small_Holder	12	8	0.044	0.808081	Neg	Neg	Neg	0.05	0.592593	Neg
G430	Xayaboury	Paklai	Sanglai	2017-03-21	Goat	Native	3	Female	X5	Small_Holder	12	8	0.049	1.48148	Neg	Neg	Neg	0.059	1.48148	Neg
G426	Xayaboury	Paklai	Sanglai	2017-03-21	Goat	Native	4	Female	X5	Small_Holder	12	8	0.141	13.8721	Neg	Neg	Neg	0.066	2.17284	Neg
G428	Xayaboury	Paklai	Sanglai	2017-03-21	Goat	Native	4	Female	X5	Small_Holder	12	8	0.054	2.15488	Neg	Neg	Neg	0.066	2.17284	Neg
G433	Xayaboury	Paklai	Sanglai	2017-03-21	Goat	Native	0.5	Male	X5	Small_Holder	12	8	0.041	0.40404	Neg	Neg	Neg	0.044	0	Neg
G432	Xayaboury	Paklai	Sanglai	2017-03-21	Goat	Native	1	Male	X5	Small_Holder	12	8	0.045	0.942761	Neg	Neg	Neg	0.049	0.493827	Neg
G435	Xayaboury	Paklai	Nasawan	2017-03-21	Goat	Native	0.5	Female	X6	Small_Holder	9	7	0.05	1.61616	Neg	Neg	Neg	0.062	1.77778	Neg
G436	Xayaboury	Paklai	Nasawan	2017-03-21	Goat	Native	0.5	Female	X6	Small_Holder	9	7	0.052	1.88552	Neg	Neg	Neg	0.047	0.296296	Neg
G438	Xayaboury	Paklai	Nasawan	2017-03-21	Goat	Native	0.5	Female	X6	Small_Holder	9	7	0.044	0.808081	Neg	Neg	Neg	0.046	0.197531	Neg
G437	Xayaboury	Paklai	Nasawan	2017-03-21	Goat	Native	1	Female	X6	Small_Holder	9	7	0.049	1.48148	Neg	Neg	Neg	0.04	-0.395062	Neg
G456	Xayaboury	Paklai	Nasawan	2017-03-21	Goat	Improved	4	Female	X6	Small_Holder	9	7	0.382	46.33	Neg	Neg	Neg	0.047	0.296296	Neg
G439	Xayaboury	Paklai	Nasawan	2017-03-21	Goat	Native	4	Female	X6	Small_Holder	9	7	0.049	1.48148	Neg	Neg	Neg	0.044	0	Neg
G457	Xayaboury	Paklai	Nasawan	2017-03-21	Goat	Improved	4	Male	X6	Small_Holder	9	7	0.051	1.75084	Neg	Neg	Neg	0.069	2.46914	Neg
G440	Xayaboury	Paklai	Nasawan	2017-03-21	Goat	Native	2	Female	X7	Small_Holder	11	8	0.061	3.09764	Neg	Neg	Neg	0.058	1.38272	Neg
G441	Xayaboury	Paklai	Nasawan	2017-03-21	Goat	Native	3	Female	X7	Small_Holder	11	8	0.07	4.30976	Neg	Neg	Neg	0.061	1.67901	Neg
G442	Xayaboury	Paklai	Nasawan	2017-03-21	Goat	Native	3	Female	X7	Small_Holder	11	8	0.066	3.77104	Neg	Neg	Neg	0.062	1.77778	Neg
G447	Xayaboury	Paklai	Nasawan	2017-03-21	Goat	Native	3	Female	X7	Small_Holder	11	8	0.052	1.88552	Neg	Neg	Neg	0.054	0.987654	Neg
G443	Xayaboury	Paklai	Nasawan	2017-03-21	Goat	Native	4	Female	X7	Small_Holder	11	8	0.135	13.064	Neg	Neg	Neg	0.056	1.18519	Neg
G446	Xayaboury	Paklai	Nasawan	2017-03-21	Goat	Native	4	Female	X7	Small_Holder	11	8	0.058	2.6936	Neg	Neg	Neg	0.054	0.987654	Neg
G444	Xayaboury	Paklai	Nasawan	2017-03-21	Goat	Native	0.5	Male	X7	Small_Holder	11	8	0.047	1.21212	Neg	Neg	Neg	0.048	0.395062	Neg
G445	Xayaboury	Paklai	Nasawan	2017-03-21	Goat	Native	1	Male	X7	Small_Holder	11	8	0.062	3.23232	Neg	Neg	Neg	0.078	3.35802	Neg
G450	Xayaboury	Paklai	Namsong	2017-03-21	Goat	Native	2	Female	X8	Small_Holder	12	4	0.054	2.15488	Neg	Neg	Neg	1.67901	1.67901	Neg
G448	Xayaboury	Paklai	Namsong	2017-03-21	Goat	Native	4	Female	X8	Small_Holder	12	4	0.088	6.73401	Neg	Neg	Neg	4.04938	4.04938	Neg
G451	Xayaboury	Paklai	Namsong	2017-03-21	Goat	Native	4	Female	X8	Small_Holder	12	4	0.061	3.09764	Neg	Neg	Neg	0.493827	0.493827	Neg
G449	Xayaboury	Paklai	Namsong	2017-03-21	Goat	Native	2	Male	X8	Small_Holder	12	4	0.069	4.17508	Neg	Neg	Neg	2.2716	2.2716	Neg
G453	Xayaboury	Paklai	Namsong	2017-03-21	Goat	Native	0.5	Female	X9	Small_Holder	5	4	0.062	3.23232	Neg	Neg	Neg	2.07407	2.07407	Neg
G454	Xayaboury	Paklai	Namsong	2017-03-21	Goat	Native	0.5	Female	X9	Small_Holder	5	4	0.056	2.42424	Neg	Neg	Neg	1.87654	1.87654	Neg
G455	Xayaboury	Paklai	Namsong	2017-03-21	Goat	Native	1	Female	X9	Small_Holder	5	4	0.063	3.367	Neg	Neg	Neg	2.5679	2.5679	Neg
G452	Xayaboury	Paklai	Namsong	2017-03-21	Goat	Native	3	Female	X9	Small_Holder	5	4	0.099	8.21549	Neg	Neg	Neg	2.17284	2.17284	Neg
G463	Xayaboury	Boten	Nasan	2017-03-22	Goat	Improved	0.5	Female	X10	Small_Holder	20	12	0.051	1.75084	Neg	Neg	Neg	0.038	-0.592593	Neg
G469	Xayaboury	Boten	Nasan	2017-03-22	Goat	Improved	0.5	Female	X10	Small_Holder	20	12	0.053	2.0202	Neg	Neg	Neg	0.042	-0.197531	Neg
G460	Xayaboury	Boten	Nasan	2017-03-22	Goat	Native	0.5	Female	X10	Small_Holder	20	12	0.043	0.673401	Neg	Neg	Neg	0.041	-0.296296	Neg
G461	Xayaboury	Boten	Nasan	2017-03-22	Goat	Native	0.5	Female	X10	Small_Holder	20	12	0.041	0.40404	Neg	Neg	Neg	0.052	0.790123	Neg
G465	Xayaboury	Boten	Nasan	2017-03-22	Goat	Native	0.5	Female	X10	Small_Holder	20	12	0.049	1.48148	Neg	Neg	Neg	0.041	-0.296296	Neg
G467	Xayaboury	Boten	Nasan	2017-03-22	Goat	Native	0.5	Female	X10	Small_Holder	20	12	0.039	0.13468	Neg	Neg	Neg	0.038	-0.592593	Neg
G462	Xayaboury	Boten	Nasan	2017-03-22	Goat	Native	1	Female	X10	Small_Holder	20	12	0.063	3.367	Neg	Neg	Neg	0.047	0.296296	Neg
G468	Xayaboury	Boten	Nasan	2017-03-22	Goat	Native	2	Female	X10	Small_Holder	20	12	0.067	3.90572	Neg	Neg	Neg	0.045	0.0987654	Neg
G466	Xayaboury	Boten	Nasan	2017-03-22	Goat	Native	3	Female	X10	Small_Holder	20	12	0.079	5.52189	Neg	Neg	Neg	0.048	0.395062	Neg
G458	Xayaboury	Boten	Nasan	2017-03-22	Goat	Native	4	Female	X10	Small_Holder	20	12	0.042	0.538721	Neg	Neg	Neg	0.041	-0.296296	Neg
G459	Xayaboury	Boten	Nasan	2017-03-22	Goat	Native	0.5	Male	X10	Small_Holder	20	12	0.047	1.21212	Neg	Neg	Neg	0.049	0.493827	Neg
G464	Xayaboury	Boten	Nasan	2017-03-22	Goat	Native	2	Male	X10	Small_Holder	20	12	0.062	3.23232	Neg	Neg	Neg	0.041	-0.296296	Neg
G473	Xayaboury	Boten	Nasan	2017-03-22	Goat	Improved	0.5	Female	X11	Small_Holder	18	11	0.051	1.17117	Neg	Neg	Neg	0.05	1.01989	Neg
G474	Xayaboury	Boten	Nasan	2017-03-22	Goat	Native	0.5	Female	X11	Small_Holder	18	11	0.038	0	Neg	Neg	Neg	0.055	1.52983	Neg
G475	Xayaboury	Boten	Nasan	2017-03-22	Goat	Native	0.5	Female	X11	Small_Holder	18	11	0.04	0.18018	Neg	Neg	Neg	0.054	1.42784	Neg
G472	Xayaboury	Boten	Nasan	2017-03-22	Goat	Improved	1	Female	X11	Small_Holder	18	11	0.074	3.24324	Neg	Neg	Neg	0.065	2.54972	Neg
G476	Xayaboury	Boten	Nasan	2017-03-22	Goat	Improved	1	Female	X11	Small_Holder	18	11	0.047	0.810811	Neg	Neg	Neg	0.042	0.203978	Neg
G470	Xayaboury	Boten	Nasan	2017-03-22	Goat	Native	1	Female	X11	Small_Holder	18	11	0.061	3.09764	Neg	Neg	Neg	0.047	0.296296	Neg
G471	Xayaboury	Boten	Nasan	2017-03-22	Goat	Native	1	Female	X11	Small_Holder	18	11	0.068	4.0404	Neg	Neg	Neg	0.051	0.691358	Neg
G477	Xayaboury	Boten	Nasan	2017-03-22	Goat	Native	1	Female	X11	Small_Holder	18	11	0.039	0.0900901	Neg	Neg	Neg	0.055	1.52983	Neg
G479	Xayaboury	Boten	Nasan	2017-03-22	Goat	Native	0.5	Male	X11	Small_Holder	18	11	0.045	0.630631	Neg	Neg	Neg	0.065	2.54972	Neg
G480	Xayaboury	Boten	Nasan	2017-03-22	Goat	Native	0.5	Male	X11	Small_Holder	18	11	0.048	0.900901	Neg	Neg	Neg	0.08	4.07955	Neg
G478	Xayaboury	Boten	Nasan	2017-03-22	Goat	Improved	1	Male	X11	Small_Holder	18	11	0.04	0.18018	Neg	Neg	Neg	0.054	1.42784	Neg
G484	Xayaboury	Boten	Nasan	2017-03-22	Goat	Native	0.5	Female	X12	Small_Holder	10	9	0.043	0.45045	Neg	Neg	Neg	0.042	0.203978	Neg
G489	Xayaboury	Boten	Nasan	2017-03-22	Goat	Native	0.5	Female	X12	Small_Holder	10	9	0.043	0.45045	Neg	Neg	Neg	0.069	2.95767	Neg
G487	Xayaboury	Boten	Nasan	2017-03-22	Goat	Native	2	Female	X12	Small_Holder	10	9	0.049	0.990991	Neg	Neg	Neg	0.071	3.16165	Neg
G481	Xayaboury	Boten	Nasan	2017-03-22	Goat	Native	3	Female	X12	Small_Holder	10	9	0.048	0.900901	Neg	Neg	Neg	0.061	2.14176	Neg
G482	Xayaboury	Boten	Nasan	2017-03-22	Goat	Native	4	Female	X12	Small_Holder	10	9	0.044	0.540541	Neg	Neg	Neg	0.056	1.63182	Neg
G483	Xayaboury	Boten	Nasan	2017-03-22	Goat	Native	0.5	Male	X12	Small_Holder	10	9	0.061	2.07207	Neg	Neg	Neg	0.108	6.93524	Neg
G485	Xayaboury	Boten	Nasan	2017-03-22	Goat	Native	0.5	Male	X12	Small_Holder	10	9	0.054	1.44144	Neg	Neg	Neg	0.081	4.18154	Neg
G486	Xayaboury	Boten	Nasan	2017-03-22	Goat	Native	0.5	Male	X12	Small_Holder	10	9	0.04	0.18018	Neg	Neg	Neg	0.052	1.22387	Neg
G488	Xayaboury	Boten	Nasan	2017-03-22	Goat	Native	2	Male	X12	Small_Holder	10	9	0.066	2.52252	Neg	Neg	Neg	0.104	6.52728	Neg
G496	Xayaboury	Kentao	Hoilot	2017-03-23	Goat	Improved	0.5	Female	X13	Small_Holder	32	23	0.04	0.18018	Neg	Neg	Neg	0.044	0.407955	Neg
G503	Xayaboury	Kentao	Hoilot	2017-03-23	Goat	Improved	0.5	Female	X13	Small_Holder	32	23	0.038	0	Neg	Neg	Neg	0.04	0	Neg
G504	Xayaboury	Kentao	Hoilot	2017-03-23	Goat	Improved	0.5	Female	X13	Small_Holder	32	23	0.05	1.08108	Neg	Neg	Neg	0.062	2.24375	Neg
G508	Xayaboury	Kentao	Hoilot	2017-03-23	Goat	Improved	0.5	Female	X13	Small_Holder	32	23	0.037	-0.0900901	Neg	Neg	Neg	0.05	1.01989	Neg
G512	Xayaboury	Kentao	Hoilot	2017-03-23	Goat	Improved	0.5	Female	X13	Small_Holder	32	23	0.041	0.27027	Neg	Neg	Neg	0.049	0.917899	Neg
G490	Xayaboury	Kentao	Hoilot	2017-03-23	Goat	Native	0.5	Female	X13	Small_Holder	32	23	0.053	1.35135	Neg	Neg	Neg	0.062	2.24375	Neg
G491	Xayaboury	Kentao	Hoilot	2017-03-23	Goat	Native	0.5	Female	X13	Small_Holder	32	23	0.041	0.27027	Neg	Neg	Neg	0.049	0.917899	Neg
G493	Xayaboury	Kentao	Hoilot	2017-03-23	Goat	Native	0.5	Female	X13	Small_Holder	32	23	0.048	0.900901	Neg	Neg	Neg	0.072	3.26364	Neg
G500	Xayaboury	Kentao	Hoilot	2017-03-23	Goat	Improved	2	Female	X13	Small_Holder	32	23	0.04	0.18018	Neg	Neg	Neg	0.058	1.8358	Neg
G498	Xayaboury	Kentao	Hoilot	2017-03-23	Goat	Improved	3	Female	X13	Small_Holder	32	23	0.037	-0.0900901	Neg	Neg	Neg	0.041	0.101989	Neg
G499	Xayaboury	Kentao	Hoilot	2017-03-23	Goat	Improved	3	Female	X13	Small_Holder	32	23	0.039	0.0900901	Neg	Neg	Neg	0.047	0.713921	Neg
G495	Xayaboury	Kentao	Hoilot	2017-03-23	Goat	Improved	4	Female	X13	Small_Holder	32	23	0.05	1.08108	Neg	Neg	Neg	0.083	4.38552	Neg
G501	Xayaboury	Kentao	Hoilot	2017-03-23	Goat	Improved	4	Female	X13	Small_Holder	32	23	0.052	1.26126	Neg	Neg	Neg	0.052	1.22387	Neg
G502	Xayaboury	Kentao	Hoilot	2017-03-23	Goat	Improved	4	Female	X13	Small_Holder	32	23	0.038	0	Neg	Neg	Neg	0.044	0.407955	Neg
G505	Xayaboury	Kentao	Hoilot	2017-03-23	Goat	Improved	4	Female	X13	Small_Holder	32	23	0.048	0.900901	Neg	Neg	Neg	0.058	1.8358	Neg
G507	Xayaboury	Kentao	Hoilot	2017-03-23	Goat	Improved	4	Female	X13	Small_Holder	32	23	0.049	0.990991	Neg	Neg	Neg	0.05	1.01989	Neg
G510	Xayaboury	Kentao	Hoilot	2017-03-23	Goat	Improved	4	Female	X13	Small_Holder	32	23	0.038	0	Neg	Neg	Neg	0.066	2.65171	Neg
G511	Xayaboury	Kentao	Hoilot	2017-03-23	Goat	Improved	4	Female	X13	Small_Holder	32	23	0.045	0.630631	Neg	Neg	Neg	0.07	3.05966	Neg
G494	Xayaboury	Kentao	Hoilot	2017-03-23	Goat	Native	4	Female	X13	Small_Holder	32	23	0.056	1.62162	Neg	Neg	Neg	0.077	3.77358	Neg
G497	Xayaboury	Kentao	Hoilot	2017-03-23	Goat	Improved	0.5	Male	X13	Small_Holder	32	23	0.039	0.0900901	Neg	Neg	Neg	0.043	0.305966	Neg
G509	Xayaboury	Kentao	Hoilot	2017-03-23	Goat	Improved	0.5	Male	X13	Small_Holder	32	23	0.04	0.18018	Neg	Neg	Neg	0.073	3.36563	Neg
G492	Xayaboury	Kentao	Hoilot	2017-03-23	Goat	Native	1	Male	X13	Small_Holder	32	23	0.043	0.45045	Neg	Neg	Neg	0.054	1.42784	Neg
G506	Xayaboury	Kentao	Hoilot	2017-03-23	Goat	Improved	3	Male	X13	Small_Holder	32	23	0.045	0.630631	Neg	Neg	Neg	0.043	0.305966	Neg
G524	Xayaboury	Kentao	Hoilot	2017-03-23	Goat	Native	0.5	Female	X14	Small_Holder	35	14	0.035	-0.27027	Neg	Neg	Neg	0.046	0.611933	Neg
G525	Xayaboury	Kentao	Hoilot	2017-03-23	Goat	Native	0.5	Female	X14	Small_Holder	35	14	0.037	-0.0900901	Neg	Neg	Neg	0.044	0.407955	Neg
G519	Xayaboury	Kentao	Hoilot	2017-03-23	Goat	Native	1	Female	X14	Small_Holder	35	14	0.046	0.720721	Neg	Neg	Neg	0.085	4.5895	Neg
G521	Xayaboury	Kentao	Hoilot	2017-03-23	Goat	Native	3	Female	X14	Small_Holder	35	14	0.039	0.0900901	Neg	Neg	Neg	0.055	1.52983	Neg
G517	Xayaboury	Kentao	Hoilot	2017-03-23	Goat	Native	4	Female	X14	Small_Holder	35	14	0.037	-0.0900901	Neg	Neg	Neg	0.055	1.52983	Neg
G513	Xayaboury	Kentao	Hoilot	2017-03-23	Goat	Native	0.5	Male	X14	Small_Holder	35	14	0.039	0.0900901	Neg	Neg	Neg	0.066	2.65171	Neg
G514	Xayaboury	Kentao	Hoilot	2017-03-23	Goat	Native	0.5	Male	X14	Small_Holder	35	14	0.037	-0.0900901	Neg	Neg	Neg	0.049	0.917899	Neg
G515	Xayaboury	Kentao	Hoilot	2017-03-23	Goat	Native	0.5	Male	X14	Small_Holder	35	14	0.05	1.08108	Neg	Neg	Neg	0.044	0.407955	Neg
G516	Xayaboury	Kentao	Hoilot	2017-03-23	Goat	Native	0.5	Male	X14	Small_Holder	35	14	0.041	0.27027	Neg	Neg	Neg	0.063	2.34574	Neg
G518	Xayaboury	Kentao	Hoilot	2017-03-23	Goat	Native	0.5	Male	X14	Small_Holder	35	14	0.04	0.18018	Neg	Neg	Neg	0.045	0.509944	Neg
G520	Xayaboury	Kentao	Hoilot	2017-03-23	Goat	Native	0.5	Male	X14	Small_Holder	35	14	0.04	0.18018	Neg	Neg	Neg	0.066	2.65171	Neg
G522	Xayaboury	Kentao	Hoilot	2017-03-23	Goat	Native	0.5	Male	X14	Small_Holder	35	14	0.038	0	Neg	Neg	Neg	0.05	1.01989	Neg
G526	Xayaboury	Kentao	Hoilot	2017-03-23	Goat	Native	0.5	Male	X14	Small_Holder	35	14	0.04	0.18018	Neg	Neg	Neg	0.05	1.01989	Neg
G523	Xayaboury	Kentao	Hoilot	2017-03-23	Goat	Native	1	Male	X14	Small_Holder	35	14	0.039	0.0900901	Neg	Neg	Neg	0.064	2.44773	Neg
G529	Xayaboury	Kentao	Donmen	2017-03-23	Goat	Improved	0.5	Female	X15	Small_Holder	15	12	0.047	0.810811	Neg	Neg	Neg	0.051	1.12188	Neg
G532	Xayaboury	Kentao	Donmen	2017-03-23	Goat	Improved	0.5	Female	X15	Small_Holder	15	12	0.041	0.27027	Neg	Neg	Neg	0.055	1.52983	Neg
G534	Xayaboury	Kentao	Donmen	2017-03-23	Goat	Native	0.5	Female	X15	Small_Holder	15	12	0.041	0.27027	Neg	Neg	Neg	0.052	1.22387	Neg
G536	Xayaboury	Kentao	Donmen	2017-03-23	Goat	Native	0.5	Female	X15	Small_Holder	15	12	0.045	0.630631	Neg	Neg	Neg	0.064	2.44773	Neg
G527	Xayaboury	Kentao	Donmen	2017-03-23	Goat	Native	1	Female	X15	Small_Holder	15	12	0.05	1.08108	Neg	Neg	Neg	0.072	3.26364	Neg
G528	Xayaboury	Kentao	Donmen	2017-03-23	Goat	Improved	4	Female	X15	Small_Holder	15	12	0.046	0.720721	Neg	Neg	Neg	0.045	0.509944	Neg
G530	Xayaboury	Kentao	Donmen	2017-03-23	Goat	Improved	4	Female	X15	Small_Holder	15	12	0.042	0.36036	Neg	Neg	Neg	0.044	0.407955	Neg
G531	Xayaboury	Kentao	Donmen	2017-03-23	Goat	Improved	4	Female	X15	Small_Holder	15	12	0.041	0.27027	Neg	Neg	Neg	0.07	3.05966	Neg
G535	Xayaboury	Kentao	Donmen	2017-03-23	Goat	Native	4	Female	X15	Small_Holder	15	12	0.057	1.71171	Neg	Neg	Neg	0.075	3.56961	Neg
G533	Xayaboury	Kentao	Donmen	2017-03-23	Goat	Improved	0.5	Male	X15	Small_Holder	15	12	0.044	0.540541	Neg	Neg	Neg	0.053	1.32585	Neg
G538	Xayaboury	Kentao	Donmen	2017-03-23	Goat	Native	0.5	Male	X15	Small_Holder	15	12	0.044	0.540541	Neg	Neg	Neg	0.048	0.81591	Neg
G537	Xayaboury	Kentao	Donmen	2017-03-23	Goat	Native	3	Male	X15	Small_Holder	15	12	0.079	3.69369	Neg	Neg	Neg	0.055	1.52983	Neg
G539	Xayaboury	Kentao	Donmen	2017-03-23	Goat	Native	1	Female	X16	Small_Holder	11	5	0.048	0.900901	Neg	Neg	Neg	0.055	1.52983	Neg
G542	Xayaboury	Kentao	Donmen	2017-03-23	Goat	Native	1	Female	X16	Small_Holder	11	5	0.043	0.45045	Neg	Neg	Neg	1.8358	1.8358	Neg
G543	Xayaboury	Kentao	Donmen	2017-03-23	Goat	Native	1	Female	X16	Small_Holder	11	5	0.046	0.720721	Neg	Neg	Neg	4.28353	4.28353	Neg
G540	Xayaboury	Kentao	Donmen	2017-03-23	Goat	Native	3	Female	X16	Small_Holder	11	5	0.066	2.52252	Neg	Neg	Neg	3.16165	3.16165	Neg
G541	Xayaboury	Kentao	Donmen	2017-03-23	Goat	Native	3	Female	X16	Small_Holder	11	5	0.047	0.810811	Neg	Neg	Neg	4.89546	4.89546	Neg
G544	Xayaboury	Kentao	Hatdeung	2017-03-24	Goat	Native	0.5	Female	X17	Small_Holder	Unknown	10	0.048	0.900901	Neg	Neg	Neg	1.93779	1.93779	Neg
G546	Xayaboury	Kentao	Hatdeung	2017-03-24	Goat	Native	0.5	Female	X17	Small_Holder	Unknown	10	0.05	1.08108	Neg	Neg	Neg	1.93779	1.93779	Neg
G547	Xayaboury	Kentao	Hatdeung	2017-03-24	Goat	Native	0.5	Female	X17	Small_Holder	Unknown	10	0.039	0.0900901	Neg	Neg	Neg	0.611933	0.611933	Neg
G551	Xayaboury	Kentao	Hatdeung	2017-03-24	Goat	Native	0.5	Female	X17	Small_Holder	Unknown	10	0.048	0.900901	Neg	Neg	Neg	0.068	2.85569	Neg
G550	Xayaboury	Kentao	Hatdeung	2017-03-24	Goat	Native	3	Female	X17	Small_Holder	Unknown	10	0.071	2.97297	Neg	Neg	Neg	0.083	4.38552	Neg
G552	Xayaboury	Kentao	Hatdeung	2017-03-24	Goat	Native	4	Female	X17	Small_Holder	Unknown	10	0.062	2.16216	Neg	Neg	Neg	0.095	5.60938	Neg
G545	Xayaboury	Kentao	Hatdeung	2017-03-24	Goat	Native	0.5	Male	X17	Small_Holder	Unknown	10	0.044	0.540541	Neg	Neg	Neg	1.8358	1.8358	Neg
G548	Xayaboury	Kentao	Hatdeung	2017-03-24	Goat	Native	0.5	Male	X17	Small_Holder	Unknown	10	0.139	9.0991	Neg	Neg	Neg	0.245	20.9077	Neg
G549	Xayaboury	Kentao	Hatdeung	2017-03-24	Goat	Native	0.5	Male	X17	Small_Holder	Unknown	10	0.038	0	Neg	Neg	Neg	0.052	1.22387	Neg
G553	Xayaboury	Kentao	Hatdeung	2017-03-24	Goat	Native	4	Male	X17	Small_Holder	Unknown	10	0.051	1.17117	Neg	Neg	Neg	0.065	2.54972	Neg
G557	Xayaboury	Kentao	Hatdeung	2017-03-24	Goat	Improved	0.5	Female	X18	Small_Holder	51	31	0.044	0.540541	Neg	Neg	Neg	0.046	0.611933	Neg
G568	Xayaboury	Kentao	Hatdeung	2017-03-24	Goat	Improved	0.5	Female	X18	Small_Holder	51	31	0.043	0.172637	Neg	Neg	Neg	0.067	0.462963	Neg
G574	Xayaboury	Kentao	Hatdeung	2017-03-24	Goat	Improved	0.5	Female	X18	Small_Holder	51	31	0.042	0.0863185	Neg	Neg	Neg	0.068	0.565844	Neg
G578	Xayaboury	Kentao	Hatdeung	2017-03-24	Goat	Improved	0.5	Female	X18	Small_Holder	51	31	0.044	0.258956	Neg	Neg	Neg	0.043	-2.00617	Neg
G579	Xayaboury	Kentao	Hatdeung	2017-03-24	Goat	Improved	0.5	Female	X18	Small_Holder	51	31	0.037	-0.345274	Neg	Neg	Neg	0.067	0.462963	Neg
G584	Xayaboury	Kentao	Hatdeung	2017-03-24	Goat	Improved	0.5	Female	X18	Small_Holder	51	31	0.046	0.431593	Neg	Neg	Neg	0.059	-0.360082	Neg
G563	Xayaboury	Kentao	Hatdeung	2017-03-24	Goat	Native	0.5	Female	X18	Small_Holder	51	31	0.045	0.630631	Neg	Neg	Neg	0.064	2.44773	Neg
G576	Xayaboury	Kentao	Hatdeung	2017-03-24	Goat	Native	0.5	Female	X18	Small_Holder	51	31	0.038	-0.258956	Neg	Neg	Neg	0.061	-0.154321	Neg
G559	Xayaboury	Kentao	Hatdeung	2017-03-24	Goat	Improved	1	Female	X18	Small_Holder	51	31	0.044	0.540541	Neg	Neg	Neg	0.756	73.024	Pos
G570	Xayaboury	Kentao	Hatdeung	2017-03-24	Goat	Improved	1	Female	X18	Small_Holder	51	31	0.05	0.776867	Neg	Neg	Neg	0.062	-0.0514403	Neg
G556	Xayaboury	Kentao	Hatdeung	2017-03-24	Goat	Native	1	Female	X18	Small_Holder	51	31	0.053	1.35135	Neg	Neg	Neg	0.058	1.8358	Neg
G575	Xayaboury	Kentao	Hatdeung	2017-03-24	Goat	Native	1	Female	X18	Small_Holder	51	31	0.042	0.0863185	Neg	Neg	Neg	0.064	0.154321	Neg
G582	Xayaboury	Kentao	Hatdeung	2017-03-24	Goat	Native	1	Female	X18	Small_Holder	51	31	0.039	-0.172637	Neg	Neg	Neg	0.052	-1.08025	Neg
G558	Xayaboury	Kentao	Hatdeung	2017-03-24	Goat	Improved	2	Female	X18	Small_Holder	51	31	0.04	0.18018	Neg	Neg	Neg	0.048	0.81591	Neg
G564	Xayaboury	Kentao	Hatdeung	2017-03-24	Goat	Improved	2	Female	X18	Small_Holder	51	31	0.045	0.345274	Neg	Neg	Neg	0.071	0.874486	Neg
G560	Xayaboury	Kentao	Hatdeung	2017-03-24	Goat	Improved	3	Female	X18	Small_Holder	51	31	0.055	1.53153	Neg	Neg	Neg	0.751	72.514	Pos
G565	Xayaboury	Kentao	Hatdeung	2017-03-24	Goat	Improved	3	Female	X18	Small_Holder	51	31	0.046	0.431593	Neg	Neg	Neg	0.052	-1.08025	Neg
G567	Xayaboury	Kentao	Hatdeung	2017-03-24	Goat	Improved	3	Female	X18	Small_Holder	51	31	0.079	3.2801	Neg	Neg	Neg	1.228	119.907	Pos
G571	Xayaboury	Kentao	Hatdeung	2017-03-24	Goat	Improved	3	Female	X18	Small_Holder	51	31	0.043	0.172637	Neg	Neg	Neg	0.062	-0.0514403	Neg
G577	Xayaboury	Kentao	Hatdeung	2017-03-24	Goat	Improved	3	Female	X18	Small_Holder	51	31	0.073	2.76219	Neg	Neg	Neg	0.06	-0.257202	Neg
G561	Xayaboury	Kentao	Hatdeung	2017-03-24	Goat	Improved	4	Female	X18	Small_Holder	51	31	0.051	1.17117	Neg	Neg	Neg	0.065	2.54972	Neg
G562	Xayaboury	Kentao	Hatdeung	2017-03-24	Goat	Improved	4	Female	X18	Small_Holder	51	31	0.051	1.17117	Neg	Neg	Neg	0.06	2.03978	Neg
G569	Xayaboury	Kentao	Hatdeung	2017-03-24	Goat	Improved	4	Female	X18	Small_Holder	51	31	0.06	1.64005	Neg	Neg	Neg	0.052	-1.08025	Neg
G572	Xayaboury	Kentao	Hatdeung	2017-03-24	Goat	Improved	4	Female	X18	Small_Holder	51	31	0.044	0.258956	Neg	Neg	Neg	0.044	-1.90329	Neg
G573	Xayaboury	Kentao	Hatdeung	2017-03-24	Goat	Improved	4	Female	X18	Small_Holder	51	31	0.051	0.863185	Neg	Neg	Neg	0.045	-1.80041	Neg
G554	Xayaboury	Kentao	Hatdeung	2017-03-24	Goat	Improved	0.5	Male	X18	Small_Holder	51	31	0.038	0	Neg	Neg	Neg	0.048	0.81591	Neg
G566	Xayaboury	Kentao	Hatdeung	2017-03-24	Goat	Improved	0.5	Male	X18	Small_Holder	51	31	0.042	0.0863185	Neg	Neg	Neg	0.055	-0.771605	Neg
G580	Xayaboury	Kentao	Hatdeung	2017-03-24	Goat	Improved	0.5	Male	X18	Small_Holder	51	31	0.052	0.949504	Neg	Neg	Neg	0.043	-2.00617	Neg
G581	Xayaboury	Kentao	Hatdeung	2017-03-24	Goat	Improved	0.5	Male	X18	Small_Holder	51	31	0.04	-0.0863185	Neg	Neg	Neg	0.044	-1.90329	Neg
G583	Xayaboury	Kentao	Hatdeung	2017-03-24	Goat	Improved	0.5	Male	X18	Small_Holder	51	31	0.039	-0.172637	Neg	Neg	Neg	0.072	0.977366	Neg
G555	Xayaboury	Kentao	Hatdeung	2017-03-24	Goat	Improved	1	Male	X18	Small_Holder	51	31	0.046	0.720721	Neg	Neg	Neg	0.066	2.65171	Neg
G591	Xayaboury	Kentao	Meungow	2017-03-24	Goat	Improved	0.5	Female	X19	Small_Holder	13	5	0.041	5.98955e-16	Neg	Neg	Neg	1.109	107.665	Pos
G589	Xayaboury	Kentao	Meungow	2017-03-24	Goat	Improved	1	Female	X19	Small_Holder	13	5	0.068	2.3306	Neg	Neg	Neg	0.054	-0.874486	Neg
G588	Xayaboury	Kentao	Meungow	2017-03-24	Goat	Improved	4	Female	X19	Small_Holder	13	5	0.043	0.172637	Neg	Neg	Neg	0.81	76.9033	Pos
G590	Xayaboury	Kentao	Meungow	2017-03-24	Goat	Improved	0.5	Male	X19	Small_Holder	13	5	0.038	-0.258956	Neg	Neg	Neg	0.686	64.1461	Pos
G587	Xayaboury	Kentao	Meungow	2017-03-24	Goat	Improved	2	Male	X19	Small_Holder	13	5	0.11	5.95598	Neg	Neg	Neg	0.081	1.90329	Neg
G592	Xayaboury	Kentao	Nahin	2017-03-24	Goat	Improved	0.5	Female	X20	Small_Holder	12	9	0.038	-0.258956	Neg	Neg	Neg	0.047	-1.59465	Neg
G593	Xayaboury	Kentao	Nahin	2017-03-24	Goat	Improved	0.5	Female	X20	Small_Holder	12	9	0.038	-0.258956	Neg	Neg	Neg	0.048	-1.49177	Neg
G598	Xayaboury	Kentao	Nahin	2017-03-24	Goat	Improved	0.5	Female	X20	Small_Holder	12	9	0.048	0.60423	Neg	Neg	Neg	0.044	-1.90329	Neg
G600	Xayaboury	Kentao	Nahin	2017-03-24	Goat	Improved	0.5	Female	X20	Small_Holder	12	9	0.052	0.949504	Neg	Neg	Neg	1.702	168.673	Pos
G594	Xayaboury	Kentao	Nahin	2017-03-24	Goat	Native	0.5	Female	X20	Small_Holder	12	9	0.043	0.172637	Neg	Neg	Neg	0.059	-0.360082	Neg
G597	Xayaboury	Kentao	Nahin	2017-03-24	Goat	Improved	3	Female	X20	Small_Holder	12	9	0.05	0.776867	Neg	Neg	Neg	0.053	-0.977366	Neg
G596	Xayaboury	Kentao	Nahin	2017-03-24	Goat	Improved	4	Female	X20	Small_Holder	12	9	0.05	0.776867	Neg	Neg	Neg	0.065	0.257202	Neg
G595	Xayaboury	Kentao	Nahin	2017-03-24	Goat	Native	4	Female	X20	Small_Holder	12	9	0.095	4.6612	Neg	Neg	Neg	1.706	169.084	Pos
G599	Xayaboury	Kentao	Nahin	2017-03-24	Goat	Improved	0.5	Male	X20	Small_Holder	12	9	0.041	5.98955e-16	Neg	Neg	Neg	0.071	0.874486	Neg
G606	Xayaboury	Phiang	NamPouy	2017-03-25	Goat	Native	0.5	Female	X21	Small_Holder	18	17	0.051	0.863185	Neg	Neg	Neg	0.066	0.360082	Neg
G607	Xayaboury	Phiang	NamPouy	2017-03-25	Goat	Native	0.5	Female	X21	Small_Holder	18	17	0.041	5.98955e-16	Neg	Neg	Neg	0.053	-0.977366	Neg
G615	Xayaboury	Phiang	NamPouy	2017-03-25	Goat	Native	0.5	Female	X21	Small_Holder	18	17	0.042	0.0863185	Neg	Neg	Neg	0.06	-0.257202	Neg
G616	Xayaboury	Phiang	NamPouy	2017-03-25	Goat	Native	0.5	Female	X21	Small_Holder	18	17	0.041	5.98955e-16	Neg	Neg	Neg	0.049	-1.38889	Neg
G614	Xayaboury	Phiang	NamPouy	2017-03-25	Goat	Native	1	Female	X21	Small_Holder	18	17	0.062	1.81269	Neg	Neg	Neg	0.05	-1.28601	Neg
G602	Xayaboury	Phiang	NamPouy	2017-03-25	Goat	Native	2	Female	X21	Small_Holder	18	17	0.063	1.89901	Neg	Neg	Neg	0.076	1.38889	Neg
G603	Xayaboury	Phiang	NamPouy	2017-03-25	Goat	Native	3	Female	X21	Small_Holder	18	17	0.046	0.431593	Neg	Neg	Neg	0.084	2.21193	Neg
G612	Xayaboury	Phiang	NamPouy	2017-03-25	Goat	Native	3	Female	X21	Small_Holder	18	17	0.059	1.55373	Neg	Neg	Neg	0.067	0.462963	Neg
G617	Xayaboury	Phiang	NamPouy	2017-03-25	Goat	Native	3	Female	X21	Small_Holder	18	17	0.046	0.431593	Neg	Neg	Neg	0.069	0.668724	Neg
G618	Xayaboury	Phiang	NamPouy	2017-03-25	Goat	Native	3	Female	X21	Small_Holder	18	17	0.047	0.517911	Neg	Neg	Neg	0.065	0.257202	Neg
G601	Xayaboury	Phiang	NamPouy	2017-03-25	Goat	Native	4	Female	X21	Small_Holder	18	17	0.044	0.258956	Neg	Neg	Neg	0.094	3.24074	Neg
G604	Xayaboury	Phiang	NamPouy	2017-03-25	Goat	Native	4	Female	X21	Small_Holder	18	17	0.045	0.345274	Neg	Neg	Neg	0.066	0.360082	Neg
G605	Xayaboury	Phiang	NamPouy	2017-03-25	Goat	Native	4	Female	X21	Small_Holder	18	17	0.053	1.03582	Neg	Neg	Neg	0.062	-0.0514403	Neg
G613	Xayaboury	Phiang	NamPouy	2017-03-25	Goat	Native	4	Female	X21	Small_Holder	18	17	0.121	6.90548	Neg	Neg	Neg	0.069	0.668724	Neg
G611	Xayaboury	Phiang	NamPouy	2017-03-25	Goat	Native	0.5	Male	X21	Small_Holder	18	17	0.041	5.98955e-16	Neg	Neg	Neg	0.052	-1.08025	Neg
G610	Xayaboury	Phiang	NamPouy	2017-03-25	Goat	Native	1	Male	X21	Small_Holder	18	17	0.047	0.517911	Neg	Neg	Neg	0.064	0.154321	Neg
G608	Xayaboury	Phiang	NamPouy	2017-03-25	Goat	Native	2	Male	X21	Small_Holder	18	17	0.037	-0.345274	Neg	Neg	Neg	0.079	1.69753	Neg
G621	Xayaboury	Phiang	NamPouy	2017-03-25	Goat	Native	0.5	Female	X22	Small_Holder	24	10	0.049	0.690548	Neg	Neg	Neg	0.049	-1.38889	Neg
G622	Xayaboury	Phiang	NamPouy	2017-03-25	Goat	Native	0.5	Female	X22	Small_Holder	24	10	0.048	0.60423	Neg	Neg	Neg	0.06	-0.257202	Neg
G623	Xayaboury	Phiang	NamPouy	2017-03-25	Goat	Native	0.5	Female	X22	Small_Holder	24	10	0.043	0.172637	Neg	Neg	Neg	0.057	-0.565844	Neg
G619	Xayaboury	Phiang	NamPouy	2017-03-25	Goat	Native	3	Female	X22	Small_Holder	24	10	0.05	0.776867	Neg	Neg	Neg	0.053	-0.977366	Neg
G624	Xayaboury	Phiang	NamPouy	2017-03-25	Goat	Native	3	Female	X22	Small_Holder	24	10	0.052	0.949504	Neg	Neg	Neg	0.076	1.38889	Neg
G627	Xayaboury	Phiang	NamPouy	2017-03-25	Goat	Native	3	Female	X22	Small_Holder	24	10	0.06	1.64005	Neg	Neg	Neg	0.078	1.59465	Neg
G625	Xayaboury	Phiang	NamPouy	2017-03-25	Goat	Native	4	Female	X22	Small_Holder	24	10	0.042	0.0863185	Neg	Neg	Neg	0.059	-0.360082	Neg
G626	Xayaboury	Phiang	NamPouy	2017-03-25	Goat	Native	4	Female	X22	Small_Holder	24	10	0.05	0.776867	Neg	Neg	Neg	0.071	0.874486	Neg
G628	Xayaboury	Phiang	NamPouy	2017-03-25	Goat	Native	4	Female	X22	Small_Holder	24	10	0.061	1.72637	Neg	Neg	Neg	0.073	1.08025	Neg
G620	Xayaboury	Phiang	NamPouy	2017-03-25	Goat	Native	0.5	Male	X22	Small_Holder	24	10	0.048	0.60423	Neg	Neg	Neg	0.065	0.257202	Neg
G632	Xayaboury	Phiang	PonHin	2017-03-26	Goat	Native	0.5	Female	X23	Small_Holder	13	8	0.043	0.172637	Neg	Neg	Neg	2.72634	2.72634	Neg
G636	Xayaboury	Phiang	PonHin	2017-03-26	Goat	Native	0.5	Female	X23	Small_Holder	13	8	0.043	0.172637	Neg	Neg	Neg	-1.90329	-1.90329	Neg
G637	Xayaboury	Phiang	PonHin	2017-03-26	Goat	Native	0.5	Female	X23	Small_Holder	13	8	0.043	0.172637	Neg	Neg	Neg	-0.565844	-0.565844	Neg
G629	Xayaboury	Phiang	PonHin	2017-03-26	Goat	Native	3	Female	X23	Small_Holder	13	8	0.051	0.863185	Neg	Neg	Neg	0.06	-0.257202	Neg
G634	Xayaboury	Phiang	PonHin	2017-03-26	Goat	Native	3	Female	X23	Small_Holder	13	8	0.044	0.258956	Neg	Neg	Neg	0.462963	0.462963	Neg
G633	Xayaboury	Phiang	PonHin	2017-03-26	Goat	Native	4	Female	X23	Small_Holder	13	8	0.07	2.50324	Neg	Neg	Neg	3.85802	3.85802	Neg
G631	Xayaboury	Phiang	PonHin	2017-03-26	Goat	Native	0.5	Male	X23	Small_Holder	13	8	0.051	0.863185	Neg	Neg	Neg	0.122	6.1214	Neg
G635	Xayaboury	Phiang	PonHin	2017-03-26	Goat	Native	0.5	Male	X23	Small_Holder	13	8	0.045	0.345274	Neg	Neg	Neg	-1.49177	-1.49177	Neg
G639	Xayaboury	Phiang	Donguang	2017-03-26	Goat	Native	0.5	Female	X24	Small_Holder	5	3	0.056	1.29478	Neg	Neg	Neg	1.38889	1.38889	Neg
G638	Xayaboury	Phiang	Donguang	2017-03-26	Goat	Native	1	Female	X24	Small_Holder	5	3	0.045	0.345274	Neg	Neg	Neg	-0.874486	-0.874486	Neg
G640	Xayaboury	Phiang	Donguang	2017-03-26	Goat	Native	4	Female	X24	Small_Holder	5	3	0.041	5.98955e-16	Neg	Neg	Neg	0.071	0.874486	Neg
G641	Xayaboury	Phiang	PonHin	2017-03-26	Goat	Native	0.5	Female	X25	Small_Holder	9	4	0.053	1.03582	Neg	Neg	Neg	0.073	1.08025	Neg
G642	Xayaboury	Phiang	PonHin	2017-03-26	Goat	Native	0.5	Female	X25	Small_Holder	9	4	0.053	1.03582	Neg	Neg	Neg	0.059	-0.360082	Neg
G644	Xayaboury	Phiang	PonHin	2017-03-26	Goat	Native	2	Female	X25	Small_Holder	9	4	0.053	1.03582	Neg	Neg	Neg	0.076	1.38889	Neg
G643	Xayaboury	Phiang	PonHin	2017-03-26	Goat	Native	3	Female	X25	Small_Holder	9	4	0.053	1.03582	Neg	Neg	Neg	0.075	1.28601	Neg
G647	Xayaboury	Phiang	PonHin	2017-03-26	Goat	Native	1	Female	X26	Small_Holder	5	5	0.047	0.517911	Neg	Neg	Neg	0.071	0.874486	Neg
G645	Xayaboury	Phiang	PonHin	2017-03-26	Goat	Native	3	Female	X26	Small_Holder	5	5	0.064	1.98533	Neg	Neg	Neg	0.071	0.874486	Neg
G646	Xayaboury	Phiang	PonHin	2017-03-26	Goat	Native	4	Female	X26	Small_Holder	5	5	0.178	11.8256	Neg	Neg	Neg	0.062	-0.0514403	Neg
G648	Xayaboury	Phiang	PonHin	2017-03-26	Goat	Native	0.5	Male	X26	Small_Holder	5	5	0.051	0.863185	Neg	Neg	Neg	0.06	-0.257202	Neg
G649	Xayaboury	Phiang	PonHin	2017-03-26	Goat	Native	0.5	Male	X26	Small_Holder	5	5	0.044	0.258956	Neg	Neg	Neg	0.069	0.668724	Neg
G653	Xayaboury	Phiang	PonHin	2017-03-27	Goat	Improved	0.5	Female	X27	Small_Holder	10	8	0.067	2.24428	Neg	Neg	Neg	0.059	-0.360082	Neg
G654	Xayaboury	Phiang	PonHin	2017-03-27	Goat	Improved	0.5	Female	X27	Small_Holder	10	8	0.067	2.24428	Neg	Neg	Neg	0.051	-1.18313	Neg
G650	Xayaboury	Phiang	PonHin	2017-03-27	Goat	Improved	1	Female	X27	Small_Holder	10	8	0.076	3.02115	Neg	Neg	Neg	0.078	1.59465	Neg
G652	Xayaboury	Phiang	PonHin	2017-03-27	Goat	Improved	2	Female	X27	Small_Holder	10	8	0.053	1.03582	Neg	Neg	Neg	0.061	-0.154321	Neg
G657	Xayaboury	Phiang	PonHin	2017-03-27	Goat	Improved	2	Female	X27	Small_Holder	10	8	0.058	1.46741	Neg	Neg	Neg	0.073	1.08025	Neg
G656	Xayaboury	Phiang	PonHin	2017-03-27	Goat	Improved	3	Female	X27	Small_Holder	10	8	0.077	5.25253	Neg	Neg	Neg	0.058	1.38272	Neg
G655	Xayaboury	Phiang	PonHin	2017-03-27	Goat	Improved	4	Female	X27	Small_Holder	10	8	0.055	1.20846	Neg	Neg	Neg	0.076	1.38889	Neg
G651	Xayaboury	Phiang	PonHin	2017-03-27	Goat	Improved	1	Male	X27	Small_Holder	10	8	0.062	1.81269	Neg	Neg	Neg	0.065	0.257202	Neg
G413	Xayaboury	Paklai	Souvanhaphoum	2017-03-27	Goat	Native	1	Female	X3	Small_Holder	23	14	0.05	1.61616	Neg	Neg	Neg	0.064	1.97531	Neg
A24	Attepeu	Samsay	TadRun	2017-05-13	Goat	Improved	0.5	Female	AA1	Commercial	70	36	0.11	6.27273	Neg	Neg	Neg	0.062	2.27519	Neg
A25	Attepeu	Samsay	TadRun	2017-05-13	Goat	Improved	0.5	Female	AA1	Commercial	70	36	0.044	0.272727	Neg	Neg	Neg	0.047	-0.975081	Neg
A35	Attepeu	Samsay	TadRun	2017-05-13	Goat	Improved	0.5	Female	AA1	Commercial	70	36	0.055	1.27273	Neg	Neg	Neg	0.071	4.22535	Neg
A36	Attepeu	Samsay	TadRun	2017-05-13	Goat	Improved	0.5	Female	AA1	Commercial	70	36	0.067	2.36364	Neg	Neg	Neg	0.057	1.19177	Neg
A37	Attepeu	Samsay	TadRun	2017-05-13	Goat	Improved	0.5	Female	AA1	Commercial	70	36	0.046	0.454545	Neg	Neg	Neg	0.049	-0.541712	Neg
A39	Attepeu	Samsay	TadRun	2017-05-13	Goat	Improved	0.5	Female	AA1	Commercial	70	36	0.051	0.909091	Neg	Neg	Neg	0.071	4.22535	Neg
A26	Attepeu	Samsay	TadRun	2017-05-13	Goat	Native	0.5	Female	AA1	Commercial	70	36	0.063	2	Neg	Neg	Neg	0.075	5.09209	Neg
A29	Attepeu	Samsay	TadRun	2017-05-13	Goat	Native	0.5	Female	AA1	Commercial	70	36	0.043	0.181818	Neg	Neg	Neg	0.047	-0.975081	Neg
A34	Attepeu	Samsay	TadRun	2017-05-13	Goat	Native	0.5	Female	AA1	Commercial	70	36	0.044	0.272727	Neg	Neg	Neg	0.048	-0.758397	Neg
A1	Attepeu	Samsay	TadRun	2017-05-13	Goat	Improved	1	Female	AA1	Commercial	70	36	0.056	1.36364	Neg	Neg	Neg	0.049	-0.541712	Neg
A14	Attepeu	Samsay	TadRun	2017-05-13	Goat	Improved	1	Female	AA1	Commercial	70	36	0.054	1.18182	Neg	Neg	Neg	0.057	1.19177	Neg
A17	Attepeu	Samsay	TadRun	2017-05-13	Goat	Improved	1	Female	AA1	Commercial	70	36	0.066	2.27273	Neg	Neg	Neg	0.247	42.3619	Neg
A18	Attepeu	Samsay	TadRun	2017-05-13	Goat	Improved	1	Female	AA1	Commercial	70	36	0.05	0.818182	Neg	Neg	Neg	0.543	106.501	Pos
A2	Attepeu	Samsay	TadRun	2017-05-13	Goat	Improved	1	Female	AA1	Commercial	70	36	0.059	1.63636	Neg	Neg	Neg	0.071	4.22535	Neg
A20	Attepeu	Samsay	TadRun	2017-05-13	Goat	Improved	1	Female	AA1	Commercial	70	36	0.049	0.727273	Neg	Neg	Neg	0.067	3.35861	Neg
A28	Attepeu	Samsay	TadRun	2017-05-13	Goat	Improved	1	Female	AA1	Commercial	70	36	0.051	0.909091	Neg	Neg	Neg	0.061	2.0585	Neg
A3	Attepeu	Samsay	TadRun	2017-05-13	Goat	Improved	1	Female	AA1	Commercial	70	36	0.073	2.90909	Neg	Neg	Neg	0.06	1.84182	Neg
A31	Attepeu	Samsay	TadRun	2017-05-13	Goat	Improved	1	Female	AA1	Commercial	70	36	0.044	0.272727	Neg	Neg	Neg	0.046	-1.19177	Neg
A4	Attepeu	Samsay	TadRun	2017-05-13	Goat	Improved	1	Female	AA1	Commercial	70	36	0.071	2.72727	Neg	Neg	Neg	0.066	3.14193	Neg
A6	Attepeu	Samsay	TadRun	2017-05-13	Goat	Improved	1	Female	AA1	Commercial	70	36	0.055	1.27273	Neg	Neg	Neg	0.067	3.35861	Neg
A7	Attepeu	Samsay	TadRun	2017-05-13	Goat	Improved	1	Female	AA1	Commercial	70	36	0.054	1.18182	Neg	Neg	Neg	0.066	3.14193	Neg
A8	Attepeu	Samsay	TadRun	2017-05-13	Goat	Improved	1	Female	AA1	Commercial	70	36	0.061	1.81818	Neg	Neg	Neg	0.072	4.44204	Neg
A9	Attepeu	Samsay	TadRun	2017-05-13	Goat	Improved	1	Female	AA1	Commercial	70	36	0.057	1.45455	Neg	Neg	Neg	0.082	6.60888	Neg
A10	Attepeu	Samsay	TadRun	2017-05-13	Goat	Native	1	Female	AA1	Commercial	70	36	0.094	4.81818	Neg	Neg	Neg	0.067	3.35861	Neg
A11	Attepeu	Samsay	TadRun	2017-05-13	Goat	Native	1	Female	AA1	Commercial	70	36	0.047	0.545455	Neg	Neg	Neg	0.057	1.19177	Neg
A12	Attepeu	Samsay	TadRun	2017-05-13	Goat	Native	1	Female	AA1	Commercial	70	36	0.055	1.27273	Neg	Neg	Neg	0.054	0.541712	Neg
A13	Attepeu	Samsay	TadRun	2017-05-13	Goat	Native	1	Female	AA1	Commercial	70	36	0.045	0.363636	Neg	Neg	Neg	0.046	-1.19177	Neg
A15	Attepeu	Samsay	TadRun	2017-05-13	Goat	Native	1	Female	AA1	Commercial	70	36	0.057	1.45455	Neg	Neg	Neg	0.065	2.92524	Neg
A16	Attepeu	Samsay	TadRun	2017-05-13	Goat	Native	1	Female	AA1	Commercial	70	36	0.058	1.54545	Neg	Neg	Neg	0.074	4.87541	Neg
A19	Attepeu	Samsay	TadRun	2017-05-13	Goat	Native	1	Female	AA1	Commercial	70	36	0.062	1.90909	Neg	Neg	Neg	0.081	6.3922	Neg
A27	Attepeu	Samsay	TadRun	2017-05-13	Goat	Native	1	Female	AA1	Commercial	70	36	0.055	1.27273	Neg	Neg	Neg	0.068	3.5753	Neg
A38	Attepeu	Samsay	TadRun	2017-05-13	Goat	Improved	0.5	Male	AA1	Commercial	70	36	0.048	0.636364	Neg	Neg	Neg	0.047	-0.975081	Neg
A32	Attepeu	Samsay	TadRun	2017-05-13	Goat	Native	0.5	Male	AA1	Commercial	70	36	0.057	1.45455	Neg	Neg	Neg	0.056	0.975081	Neg
A33	Attepeu	Samsay	TadRun	2017-05-13	Goat	Native	0.5	Male	AA1	Commercial	70	36	0.047	0.545455	Neg	Neg	Neg	0.05	-0.325027	Neg
A23	Attepeu	Samsay	TadRun	2017-05-13	Goat	Improved	1	Male	AA1	Commercial	70	36	0.06	1.72727	Neg	Neg	Neg	0.056	0.975081	Neg
A5	Attepeu	Samsay	TadRun	2017-05-13	Goat	Improved	1	Male	AA1	Commercial	70	36	0.047	0.545455	Neg	Neg	Neg	0.062	2.27519	Neg
B11	Attepeu	Sahmakisai	Meunhawamoueng	2017-05-13	Goat	Native	0.5	Female	AB1	Small_Holder	16	12	0.06	1.72727	Neg	Neg	Neg	0.079	5.95883	Neg
B14	Attepeu	Sahmakisai	Meunhawamoueng	2017-05-13	Goat	Native	0.5	Female	AB1	Small_Holder	16	12	0.051	0.909091	Neg	Neg	Neg	0.065	2.92524	Neg
B3	Attepeu	Sahmakisai	Meunhawamoueng	2017-05-13	Goat	Native	2	Female	AB1	Small_Holder	16	12	0.078	3.36364	Neg	Neg	Neg	0.074	4.87541	Neg
B4	Attepeu	Sahmakisai	Meunhawamoueng	2017-05-13	Goat	Native	2	Female	AB1	Small_Holder	16	12	0.062	1.90909	Neg	Neg	Neg	0.076	5.30878	Neg
B6	Attepeu	Sahmakisai	Meunhawamoueng	2017-05-13	Goat	Native	2	Female	AB1	Small_Holder	16	12	0.051	0.909091	Neg	Neg	Neg	0.054	0.541712	Neg
B8	Attepeu	Sahmakisai	Meunhawamoueng	2017-05-13	Goat	Native	2	Female	AB1	Small_Holder	16	12	0.096	5	Neg	Neg	Neg	0.065	2.92524	Neg
B7	Attepeu	Sahmakisai	Meunhawamoueng	2017-05-13	Goat	Native	3	Female	AB1	Small_Holder	16	12	0.052	1	Neg	Neg	Neg	0.079	5.95883	Neg
B1	Attepeu	Sahmakisai	Meunhawamoueng	2017-05-13	Goat	Native	4	Female	AB1	Small_Holder	16	12	0.068	2.45455	Neg	Neg	Neg	0.077	5.52546	Neg
B13	Attepeu	Sahmakisai	Meunhawamoueng	2017-05-13	Goat	Native	4	Female	AB1	Small_Holder	16	12	0.076	3.18182	Neg	Neg	Neg	0.075	5.09209	Neg
B10	Attepeu	Sahmakisai	Meunhawamoueng	2017-05-13	Goat	Native	0.5	Male	AB1	Small_Holder	16	12	0.076	3.18182	Neg	Neg	Neg	0.07	4.00867	Neg
B5	Attepeu	Sahmakisai	Meunhawamoueng	2017-05-13	Goat	Native	0.5	Male	AB1	Small_Holder	16	12	0.05	0.818182	Neg	Neg	Neg	0.062	2.27519	Neg
B9	Attepeu	Sahmakisai	Meunhawamoueng	2017-05-13	Goat	Native	0.5	Male	AB1	Small_Holder	16	12	0.047	0.545455	Neg	Neg	Neg	0.064	2.70856	Neg
B15	Attepeu	Sahmakisai	Meunhawamoueng	2017-05-13	Goat	Native	0.5	Female	AB2	Small_Holder	14	8	0.046	0.454545	Neg	Neg	Neg	0.066	3.14193	Neg
B18	Attepeu	Sahmakisai	Meunhawamoueng	2017-05-13	Goat	Native	0.5	Female	AB2	Small_Holder	14	8	0.082	3.72727	Neg	Neg	Neg	0.085	7.25894	Neg
B19	Attepeu	Sahmakisai	Meunhawamoueng	2017-05-13	Goat	Native	0.5	Female	AB2	Small_Holder	14	8	0.14	9	Neg	Neg	Neg	0.092	8.77573	Neg
B21	Attepeu	Sahmakisai	Meunhawamoueng	2017-05-13	Goat	Native	2	Female	AB2	Small_Holder	14	8	0.058	1.54545	Neg	Neg	Neg	0.087	7.69231	Neg
B20	Attepeu	Sahmakisai	Meunhawamoueng	2017-05-13	Goat	Native	4	Female	AB2	Small_Holder	14	8	0.094	4.81818	Neg	Neg	Neg	0.076	5.30878	Neg
B24	Attepeu	Sahmakisai	Meunhawamoueng	2017-05-13	Goat	Native	4	Female	AB2	Small_Holder	14	8	0.085	4	Neg	Neg	Neg	0.103	11.1593	Neg
B16	Attepeu	Sahmakisai	Meunhawamoueng	2017-05-13	Goat	Native	0.5	Male	AB2	Small_Holder	14	8	0.041	6.30809e-16	Neg	Neg	Neg	0.072	4.44204	Neg
B17	Attepeu	Sahmakisai	Meunhawamoueng	2017-05-13	Goat	Native	0.5	Male	AB2	Small_Holder	14	8	0.065	2.18182	Neg	Neg	Neg	0.067	3.35861	Neg
B31	Attepeu	Sahmakisai	Meunhawamoueng	2017-05-13	Goat	Native	0.5	Female	AB3	Small_Holder	24	13	0.057	1.45455	Neg	Neg	Neg	0.072	4.44204	Neg
B32	Attepeu	Sahmakisai	Meunhawamoueng	2017-05-13	Goat	Native	0.5	Female	AB3	Small_Holder	24	13	0.05	0.818182	Neg	Neg	Neg	0.067	3.35861	Neg
B35	Attepeu	Sahmakisai	Meunhawamoueng	2017-05-13	Goat	Native	0.5	Female	AB3	Small_Holder	24	13	0.046	0.454545	Neg	Neg	Neg	0.069	3.79198	Neg
B37	Attepeu	Sahmakisai	Meunhawamoueng	2017-05-13	Goat	Native	0.5	Female	AB3	Small_Holder	24	13	0.059	1.95896	Neg	Neg	Neg	0.051	1.94175	Neg
B26	Attepeu	Sahmakisai	Meunhawamoueng	2017-05-13	Goat	Native	1	Female	AB3	Small_Holder	24	13	0.059	1.63636	Neg	Neg	Neg	0.088	7.90899	Neg
B29	Attepeu	Sahmakisai	Meunhawamoueng	2017-05-13	Goat	Native	3	Female	AB3	Small_Holder	24	13	0.141	9.09091	Neg	Neg	Neg	0.084	7.04225	Neg
B25	Attepeu	Sahmakisai	Meunhawamoueng	2017-05-13	Goat	Native	4	Female	AB3	Small_Holder	24	13	0.067	2.36364	Neg	Neg	Neg	0.079	5.95883	Neg
B27	Attepeu	Sahmakisai	Meunhawamoueng	2017-05-13	Goat	Native	4	Female	AB3	Small_Holder	24	13	0.089	4.36364	Neg	Neg	Neg	0.075	5.09209	Neg
B28	Attepeu	Sahmakisai	Meunhawamoueng	2017-05-13	Goat	Native	4	Female	AB3	Small_Holder	24	13	0.114	6.63636	Neg	Neg	Neg	0.09	8.34236	Neg
B30	Attepeu	Sahmakisai	Meunhawamoueng	2017-05-13	Goat	Native	4	Female	AB3	Small_Holder	24	13	0.107	6	Neg	Neg	Neg	0.137	18.5265	Neg
B34	Attepeu	Sahmakisai	Meunhawamoueng	2017-05-13	Goat	Native	4	Female	AB3	Small_Holder	24	13	0.075	3.09091	Neg	Neg	Neg	0.085	7.25894	Neg
B36	Attepeu	Sahmakisai	Meunhawamoueng	2017-05-13	Goat	Native	0.5	Male	AB3	Small_Holder	24	13	0.044	0.559701	Neg	Neg	Neg	0.044	-0.323625	Neg
B38	Attepeu	Sahmakisai	Meunhawamoueng	2017-05-13	Goat	Native	0.5	Male	AB3	Small_Holder	24	13	0.078	3.73134	Neg	Neg	Neg	0.045	0	Neg
B39	Attepeu	Sahmakisai	Meunhawamoueng	2017-05-13	Goat	Improved	0.5	Female	AB4	Commercial	96	34	0.052	1.30597	Neg	Neg	Neg	0.049	1.2945	Neg
B41	Attepeu	Sahmakisai	Meunhawamoueng	2017-05-13	Goat	Improved	0.5	Female	AB4	Commercial	96	34	0.05	1.1194	Neg	Neg	Neg	0.045	0	Neg
B51	Attepeu	Sahmakisai	Meunhawamoueng	2017-05-13	Goat	Improved	0.5	Female	AB4	Commercial	96	34	0.043	0.466418	Neg	Neg	Neg	0.041	-1.2945	Neg
B52	Attepeu	Sahmakisai	Meunhawamoueng	2017-05-13	Goat	Improved	0.5	Female	AB4	Commercial	96	34	0.05	1.1194	Neg	Neg	Neg	0.042	-0.970874	Neg
B74	Attepeu	Sahmakisai	Meunhawamoueng	2017-05-13	Goat	Native	0.5	Female	AB4	Commercial	96	34	0.042	0.373134	Neg	Neg	Neg	0.042	-0.970874	Neg
B75	Attepeu	Sahmakisai	Meunhawamoueng	2017-05-13	Goat	Native	0.5	Female	AB4	Commercial	96	34	0.047	0.839552	Neg	Neg	Neg	0.046	0.323625	Neg
B76	Attepeu	Sahmakisai	Meunhawamoueng	2017-05-13	Goat	Native	0.5	Female	AB4	Commercial	96	34	0.041	0.279851	Neg	Neg	Neg	0.044	-0.323625	Neg
B54	Attepeu	Sahmakisai	Meunhawamoueng	2017-05-13	Goat	Improved	3	Female	AB4	Commercial	96	34	0.047	0.839552	Neg	Neg	Neg	0.044	-0.323625	Neg
B56	Attepeu	Sahmakisai	Meunhawamoueng	2017-05-13	Goat	Improved	3	Female	AB4	Commercial	96	34	0.049	1.02612	Neg	Neg	Neg	0.278	75.4045	Pos
B64	Attepeu	Sahmakisai	Meunhawamoueng	2017-05-13	Goat	Native	3	Female	AB4	Commercial	96	34	0.047	0.839552	Neg	Neg	Neg	0.059	4.53074	Neg
B65	Attepeu	Sahmakisai	Meunhawamoueng	2017-05-13	Goat	Native	3	Female	AB4	Commercial	96	34	0.046	0.746269	Neg	Neg	Neg	0.043	-0.647249	Neg
B66	Attepeu	Sahmakisai	Meunhawamoueng	2017-05-13	Goat	Native	3	Female	AB4	Commercial	96	34	0.045	0.652985	Neg	Neg	Neg	0.051	1.94175	Neg
B68	Attepeu	Sahmakisai	Meunhawamoueng	2017-05-13	Goat	Native	3	Female	AB4	Commercial	96	34	0.046	0.746269	Neg	Neg	Neg	0.041	-1.2945	Neg
B69	Attepeu	Sahmakisai	Meunhawamoueng	2017-05-13	Goat	Native	3	Female	AB4	Commercial	96	34	0.057	1.77239	Neg	Neg	Neg	0.041	-1.2945	Neg
B71	Attepeu	Sahmakisai	Meunhawamoueng	2017-05-13	Goat	Native	3	Female	AB4	Commercial	96	34	0.053	1.39925	Neg	Neg	Neg	0.043	-0.647249	Neg
B72	Attepeu	Sahmakisai	Meunhawamoueng	2017-05-13	Goat	Native	3	Female	AB4	Commercial	96	34	0.046	0.746269	Neg	Neg	Neg	0.045	0	Neg
B43	Attepeu	Sahmakisai	Meunhawamoueng	2017-05-13	Goat	Improved	4	Female	AB4	Commercial	96	34	0.048	0.932836	Neg	Neg	Neg	0.051	1.94175	Neg
B46	Attepeu	Sahmakisai	Meunhawamoueng	2017-05-13	Goat	Improved	4	Female	AB4	Commercial	96	34	0.053	1.39925	Neg	Neg	Neg	0.053	2.589	Neg
B47	Attepeu	Sahmakisai	Meunhawamoueng	2017-05-13	Goat	Improved	4	Female	AB4	Commercial	96	34	0.057	1.77239	Neg	Neg	Neg	0.159	36.8932	Neg
B48	Attepeu	Sahmakisai	Meunhawamoueng	2017-05-13	Goat	Improved	4	Female	AB4	Commercial	96	34	0.042	0.373134	Neg	Neg	Neg	0.046	0.323625	Neg
B50	Attepeu	Sahmakisai	Meunhawamoueng	2017-05-13	Goat	Improved	4	Female	AB4	Commercial	96	34	0.043	0.466418	Neg	Neg	Neg	0.05	1.61812	Neg
B55	Attepeu	Sahmakisai	Meunhawamoueng	2017-05-13	Goat	Improved	4	Female	AB4	Commercial	96	34	0.076	3.54478	Neg	Neg	Neg	0.049	1.2945	Neg
B57	Attepeu	Sahmakisai	Meunhawamoueng	2017-05-13	Goat	Improved	4	Female	AB4	Commercial	96	34	0.043	0.466418	Neg	Neg	Neg	0.045	0	Neg
B67	Attepeu	Sahmakisai	Meunhawamoueng	2017-05-13	Goat	Native	4	Female	AB4	Commercial	96	34	0.145	9.98134	Neg	Neg	Neg	0.047	0.647249	Neg
B70	Attepeu	Sahmakisai	Meunhawamoueng	2017-05-13	Goat	Native	4	Female	AB4	Commercial	96	34	0.048	0.932836	Neg	Neg	Neg	0.039	-1.94175	Neg
B40	Attepeu	Sahmakisai	Meunhawamoueng	2017-05-13	Goat	Improved	0.5	Male	AB4	Commercial	96	34	0.045	0.652985	Neg	Neg	Neg	0.054	2.91262	Neg
B59	Attepeu	Sahmakisai	Meunhawamoueng	2017-05-13	Goat	Improved	0.5	Male	AB4	Commercial	96	34	0.045	0.652985	Neg	Neg	Neg	0.044	-0.323625	Neg
B60	Attepeu	Sahmakisai	Meunhawamoueng	2017-05-13	Goat	Improved	0.5	Male	AB4	Commercial	96	34	0.045	0.652985	Neg	Neg	Neg	0.039	-1.94175	Neg
B62	Attepeu	Sahmakisai	Meunhawamoueng	2017-05-13	Goat	Native	0.5	Male	AB4	Commercial	96	34	0.045	0.652985	Neg	Neg	Neg	0.047	0.647249	Neg
B58	Attepeu	Sahmakisai	Meunhawamoueng	2017-05-13	Goat	Improved	3	Male	AB4	Commercial	96	34	0.042	0.373134	Neg	Neg	Neg	0.045	0	Neg
B45	Attepeu	Sahmakisai	Meunhawamoueng	2017-05-13	Goat	Improved	4	Male	AB4	Commercial	96	34	0.06	2.05224	Neg	Neg	Neg	0.043	-0.647249	Neg
B61	Attepeu	Sahmakisai	Meunhawamoueng	2017-05-13	Goat	Native	4	Male	AB4	Commercial	96	34	0.055	1.58582	Neg	Neg	Neg	0.042	-0.970874	Neg
B44	Attepeu	Sahmakisai	Meunhawamoueng	2017-05-13	Goat	Improved	4	Female	AB4	Commercial	96	34	2.191	200.84	Pos	Pos	Pos	0.17	40.4531	Neg
B42	Attepeu	Sahmakisai	Meunhawamoueng	2017-05-13	Goat	Improved	4	Female	AB4	Commercial	96	34	1.466	133.209	Pos	Neg	Sus	0.055	3.23625	Neg
A48	Attepeu	Saysetha	Phoxay	2017-05-14	Goat	Native	0.5	Female	AA2	Commercial	30	12	0.043	0.181818	Neg	Neg	Neg	0.048	-0.758397	Neg
A49	Attepeu	Saysetha	Phoxay	2017-05-14	Goat	Native	0.5	Female	AA2	Commercial	30	12	0.053	1.09091	Neg	Neg	Neg	0.049	-0.541712	Neg
A51	Attepeu	Saysetha	Phoxay	2017-05-14	Goat	Native	0.5	Female	AA2	Commercial	30	12	0.054	1.18182	Neg	Neg	Neg	0.047	-0.975081	Neg
A53	Attepeu	Saysetha	Phoxay	2017-05-14	Goat	Native	0.5	Female	AA2	Commercial	30	12	0.044	0.272727	Neg	Neg	Neg	0.049	-0.541712	Neg
A41	Attepeu	Saysetha	Phoxay	2017-05-14	Goat	Native	1	Female	AA2	Commercial	30	12	0.085	4	Neg	Neg	Neg	0.048	-0.758397	Neg
A42	Attepeu	Saysetha	Phoxay	2017-05-14	Goat	Native	1	Female	AA2	Commercial	30	12	0.057	1.45455	Neg	Neg	Neg	0.058	1.40845	Neg
A43	Attepeu	Saysetha	Phoxay	2017-05-14	Goat	Native	1	Female	AA2	Commercial	30	12	0.118	7	Neg	Neg	Neg	0.046	-1.19177	Neg
A52	Attepeu	Saysetha	Phoxay	2017-05-14	Goat	Native	1	Female	AA2	Commercial	30	12	0.058	1.54545	Neg	Neg	Neg	0.152	21.7768	Neg
A44	Attepeu	Saysetha	Phoxay	2017-05-14	Goat	Native	2	Female	AA2	Commercial	30	12	0.107	6	Neg	Neg	Neg	0.126	16.143	Neg
A45	Attepeu	Saysetha	Phoxay	2017-05-14	Goat	Native	2	Female	AA2	Commercial	30	12	0.054	1.18182	Neg	Neg	Neg	0.059	1.62514	Neg
A46	Attepeu	Saysetha	Phoxay	2017-05-14	Goat	Native	2	Female	AA2	Commercial	30	12	0.057	1.45455	Neg	Neg	Neg	0.068	3.5753	Neg
A47	Attepeu	Saysetha	Phoxay	2017-05-14	Goat	Native	2	Female	AA2	Commercial	30	12	0.048	0.636364	Neg	Neg	Neg	0.089	8.12568	Neg
A58	Attepeu	Saysetha	Sikot	2017-05-14	Goat	Native	0.5	Female	AA3	Commercial	49	14	0.057	1.45455	Neg	Neg	Neg	0.055	0.758397	Neg
A59	Attepeu	Saysetha	Sikot	2017-05-14	Goat	Native	0.5	Female	AA3	Commercial	49	14	0.051	0.909091	Neg	Neg	Neg	0.046	-1.19177	Neg
A66	Attepeu	Saysetha	Sikot	2017-05-14	Goat	Native	0.5	Female	AA3	Commercial	49	14	0.042	0.0909091	Neg	Neg	Neg	0.053	0.325027	Neg
A69	Attepeu	Saysetha	Sikot	2017-05-14	Goat	Native	0.5	Female	AA3	Commercial	49	14	0.053	1.09091	Neg	Neg	Neg	0.066	3.14193	Neg
A67	Attepeu	Saysetha	Sikot	2017-05-14	Goat	Native	1	Female	AA3	Commercial	49	14	0.043	0.181818	Neg	Neg	Neg	0.058	1.40845	Neg
A68	Attepeu	Saysetha	Sikot	2017-05-14	Goat	Native	1	Female	AA3	Commercial	49	14	0.053	1.09091	Neg	Neg	Neg	0.062	2.27519	Neg
A55	Attepeu	Saysetha	Sikot	2017-05-14	Goat	Native	2	Female	AA3	Commercial	49	14	0.077	3.27273	Neg	Neg	Neg	0.057	1.19177	Neg
A56	Attepeu	Saysetha	Sikot	2017-05-14	Goat	Native	2	Female	AA3	Commercial	49	14	0.073	2.90909	Neg	Neg	Neg	0.061	2.0585	Neg
A57	Attepeu	Saysetha	Sikot	2017-05-14	Goat	Native	2	Female	AA3	Commercial	49	14	0.046	0.454545	Neg	Neg	Neg	0.063	2.49187	Neg
A62	Attepeu	Saysetha	Sikot	2017-05-14	Goat	Native	2	Female	AA3	Commercial	49	14	0.081	3.63636	Neg	Neg	Neg	0.063	2.49187	Neg
A63	Attepeu	Saysetha	Sikot	2017-05-14	Goat	Native	2	Female	AA3	Commercial	49	14	0.052	1	Neg	Neg	Neg	0.047	-0.975081	Neg
A64	Attepeu	Saysetha	Sikot	2017-05-14	Goat	Native	2	Female	AA3	Commercial	49	14	0.059	1.63636	Neg	Neg	Neg	0.081	6.3922	Neg
A65	Attepeu	Saysetha	Sikot	2017-05-14	Goat	Native	3	Female	AA3	Commercial	49	14	0.063	2	Neg	Neg	Neg	0.077	5.52546	Neg
A60	Attepeu	Saysetha	Sikot	2017-05-14	Goat	Native	4	Female	AA3	Commercial	49	14	0.049	0.727273	Neg	Neg	Neg	0.089	8.12568	Neg
B135	Attepeu	Sahmakisai	Hom	2017-05-14	Goat	Native	0.5	Female	AB10	Small_Holder	16	4	0.055	1.58582	Neg	Neg	Neg	0.074	9.38511	Neg
B136	Attepeu	Sahmakisai	Hom	2017-05-14	Goat	Native	0.5	Female	AB10	Small_Holder	16	4	0.046	0.746269	Neg	Neg	Neg	0.057	3.8835	Neg
B134	Attepeu	Sahmakisai	Hom	2017-05-14	Goat	Native	1	Female	AB10	Small_Holder	16	4	0.05	1.1194	Neg	Neg	Neg	0.053	2.589	Neg
B137	Attepeu	Sahmakisai	Hom	2017-05-14	Goat	Native	4	Female	AB10	Small_Holder	16	4	0.138	9.32836	Neg	Neg	Neg	0.051	1.94175	Neg
B82	Attepeu	Sahmakisai	Hom	2017-05-14	Goat	Native	0.5	Female	AB5	Small_Holder	14	8	0.051	1.21269	Neg	Neg	Neg	0.046	0.323625	Neg
B80	Attepeu	Sahmakisai	Hom	2017-05-14	Goat	Native	1	Female	AB5	Small_Holder	14	8	0.045	0.652985	Neg	Neg	Neg	0.048	0.970874	Neg
B81	Attepeu	Sahmakisai	Hom	2017-05-14	Goat	Native	1	Female	AB5	Small_Holder	14	8	0.045	0.652985	Neg	Neg	Neg	0.048	0.970874	Neg
B79	Attepeu	Sahmakisai	Hom	2017-05-14	Goat	Native	2	Female	AB5	Small_Holder	14	8	0.061	2.14552	Neg	Neg	Neg	0.049	1.2945	Neg
B78	Attepeu	Sahmakisai	Hom	2017-05-14	Goat	Native	3	Female	AB5	Small_Holder	14	8	0.087	4.5709	Neg	Neg	Neg	0.05	1.61812	Neg
B84	Attepeu	Sahmakisai	Hom	2017-05-14	Goat	Native	4	Female	AB5	Small_Holder	14	8	0.38	31.903	Neg	Neg	Neg	0.045	0	Neg
B85	Attepeu	Sahmakisai	Hom	2017-05-14	Goat	Native	4	Female	AB5	Small_Holder	14	8	0.083	4.19776	Neg	Neg	Neg	0.053	2.589	Neg
B77	Attepeu	Sahmakisai	Hom	2017-05-14	Goat	Native	0.5	Male	AB5	Small_Holder	14	8	0.077	3.63806	Neg	Neg	Neg	0.053	2.589	Neg
B101	Attepeu	Sahmakisai	Hom	2017-05-14	Goat	Native	0.5	Female	AB6	Small_Holder	9	18	0.062	2.23881	Neg	Neg	Neg	0.047	0.647249	Neg
B105	Attepeu	Sahmakisai	Hom	2017-05-14	Goat	Native	0.5	Female	AB6	Small_Holder	9	18	0.179	13.153	Neg	Neg	Neg	0.059	4.53074	Neg
B89	Attepeu	Sahmakisai	Hom	2017-05-14	Goat	Native	0.5	Female	AB6	Small_Holder	9	18	0.052	1.30597	Neg	Neg	Neg	0.064	6.14887	Neg
B92	Attepeu	Sahmakisai	Hom	2017-05-14	Goat	Native	0.5	Female	AB6	Small_Holder	9	18	0.045	0.652985	Neg	Neg	Neg	0.042	-0.970874	Neg
B87	Attepeu	Sahmakisai	Hom	2017-05-14	Goat	Native	1	Female	AB6	Small_Holder	9	18	0.046	0.746269	Neg	Neg	Neg	0.047	0.647249	Neg
B90	Attepeu	Sahmakisai	Hom	2017-05-14	Goat	Native	1	Female	AB6	Small_Holder	9	18	0.05	1.1194	Neg	Neg	Neg	0.054	2.91262	Neg
B99	Attepeu	Sahmakisai	Hom	2017-05-14	Goat	Native	1	Female	AB6	Small_Holder	9	18	0.064	2.42537	Neg	Neg	Neg	0.043	-0.647249	Neg
B88	Attepeu	Sahmakisai	Hom	2017-05-14	Goat	Native	2	Female	AB6	Small_Holder	9	18	0.049	1.02612	Neg	Neg	Neg	0.047	0.647249	Neg
B86	Attepeu	Sahmakisai	Hom	2017-05-14	Goat	Native	3	Female	AB6	Small_Holder	9	18	0.068	2.79851	Neg	Neg	Neg	0.056	3.55987	Neg
B102	Attepeu	Sahmakisai	Hom	2017-05-14	Goat	Native	4	Female	AB6	Small_Holder	9	18	0.045	0.652985	Neg	Neg	Neg	0.048	0.970874	Neg
B106	Attepeu	Sahmakisai	Hom	2017-05-14	Goat	Native	4	Female	AB6	Small_Holder	9	18	0.064	2.42537	Neg	Neg	Neg	0.04	-1.61812	Neg
B91	Attepeu	Sahmakisai	Hom	2017-05-14	Goat	Native	4	Female	AB6	Small_Holder	9	18	0.049	1.02612	Neg	Neg	Neg	0.046	0.323625	Neg
B94	Attepeu	Sahmakisai	Hom	2017-05-14	Goat	Native	4	Female	AB6	Small_Holder	9	18	0.042	0.373134	Neg	Neg	Neg	0.042	-0.970874	Neg
B95	Attepeu	Sahmakisai	Hom	2017-05-14	Goat	Native	4	Female	AB6	Small_Holder	9	18	0.053	1.39925	Neg	Neg	Neg	0.056	3.55987	Neg
B96	Attepeu	Sahmakisai	Hom	2017-05-14	Goat	Native	4	Female	AB6	Small_Holder	9	18	0.062	2.23881	Neg	Neg	Neg	0.062	5.50162	Neg
B97	Attepeu	Sahmakisai	Hom	2017-05-14	Goat	Native	4	Female	AB6	Small_Holder	9	18	0.075	3.45149	Neg	Neg	Neg	0.066	6.79612	Neg
B98	Attepeu	Sahmakisai	Hom	2017-05-14	Goat	Native	4	Female	AB6	Small_Holder	9	18	0.098	5.59701	Neg	Neg	Neg	0.08	11.3269	Neg
B100	Attepeu	Sahmakisai	Hom	2017-05-14	Goat	Native	0.5	Male	AB6	Small_Holder	9	18	0.046	0.746269	Neg	Neg	Neg	0.052	2.26537	Neg
B112	Attepeu	Sahmakisai	Hom	2017-05-14	Goat	Native	0.5	Female	AB7	Small_Holder	Unknown	6	0.802	71.2687	Neg	Neg	Neg	0.071	8.41424	Neg
B107	Attepeu	Sahmakisai	Hom	2017-05-14	Goat	Native	1	Female	AB7	Small_Holder	Unknown	6	0.097	5.50373	Neg	Neg	Neg	0.071	8.41424	Neg
B111	Attepeu	Sahmakisai	Hom	2017-05-14	Goat	Native	1	Female	AB7	Small_Holder	Unknown	6	0.053	1.39925	Neg	Neg	Neg	0.058	4.20712	Neg
B109	Attepeu	Sahmakisai	Hom	2017-05-14	Goat	Native	3	Female	AB7	Small_Holder	Unknown	6	0.059	1.95896	Neg	Neg	Neg	0.055	3.23625	Neg
B108	Attepeu	Sahmakisai	Hom	2017-05-14	Goat	Native	4	Female	AB7	Small_Holder	Unknown	6	0.062	2.23881	Neg	Neg	Neg	0.046	0.323625	Neg
B110	Attepeu	Sahmakisai	Hom	2017-05-14	Goat	Native	4	Female	AB7	Small_Holder	Unknown	6	0.093	5.1306	Neg	Neg	Neg	0.052	2.26537	Neg
B114	Attepeu	Sahmakisai	Hom	2017-05-14	Goat	Native	0.5	Female	AB8	Small_Holder	Unknown	5	0.061	2.14552	Neg	Neg	Neg	0.051	1.94175	Neg
B113	Attepeu	Sahmakisai	Hom	2017-05-14	Goat	Native	1	Female	AB8	Small_Holder	Unknown	5	0.053	1.39925	Neg	Neg	Neg	0.055	3.23625	Neg
B115	Attepeu	Sahmakisai	Hom	2017-05-14	Goat	Native	4	Female	AB8	Small_Holder	Unknown	5	0.061	2.14552	Neg	Neg	Neg	0.054	2.91262	Neg
B117	Attepeu	Sahmakisai	Hom	2017-05-14	Goat	Native	4	Female	AB8	Small_Holder	Unknown	5	0.141	9.60821	Neg	Neg	Neg	0.06	4.85437	Neg
B119	Attepeu	Sahmakisai	Hom	2017-05-14	Goat	Native	4	Female	AB8	Small_Holder	Unknown	5	0.057	1.77239	Neg	Neg	Neg	0.049	1.2945	Neg
B121	Attepeu	Sahmakisai	Hom	2017-05-14	Goat	Native	0.5	Female	AB9	Small_Holder	Unknown	13	0.05	1.1194	Neg	Neg	Neg	0.047	0.647249	Neg
B132	Attepeu	Sahmakisai	Hom	2017-05-14	Goat	Native	0.5	Female	AB9	Small_Holder	Unknown	13	0.046	0.746269	Neg	Neg	Neg	0.051	1.94175	Neg
B128	Attepeu	Sahmakisai	Hom	2017-05-14	Goat	Native	1	Female	AB9	Small_Holder	Unknown	13	0.053	1.39925	Neg	Neg	Neg	0.049	1.2945	Neg
B129	Attepeu	Sahmakisai	Hom	2017-05-14	Goat	Native	1	Female	AB9	Small_Holder	Unknown	13	0.071	3.07836	Neg	Neg	Neg	0.065	6.47249	Neg
B130	Attepeu	Sahmakisai	Hom	2017-05-14	Goat	Native	1	Female	AB9	Small_Holder	Unknown	13	0.051	1.21269	Neg	Neg	Neg	0.052	2.26537	Neg
B127	Attepeu	Sahmakisai	Hom	2017-05-14	Goat	Native	2	Female	AB9	Small_Holder	Unknown	13	0.096	5.41045	Neg	Neg	Neg	0.065	6.47249	Neg
B120	Attepeu	Sahmakisai	Hom	2017-05-14	Goat	Native	4	Female	AB9	Small_Holder	Unknown	13	0.143	9.79478	Neg	Neg	Neg	0.064	6.14887	Neg
B122	Attepeu	Sahmakisai	Hom	2017-05-14	Goat	Native	4	Female	AB9	Small_Holder	Unknown	13	0.102	5.97015	Neg	Neg	Neg	0.058	4.20712	Neg
B125	Attepeu	Sahmakisai	Hom	2017-05-14	Goat	Native	4	Female	AB9	Small_Holder	Unknown	13	0.054	1.49254	Neg	Neg	Neg	0.06	4.85437	Neg
B131	Attepeu	Sahmakisai	Hom	2017-05-14	Goat	Native	4	Female	AB9	Small_Holder	Unknown	13	0.054	1.49254	Neg	Neg	Neg	0.058	4.20712	Neg
B133	Attepeu	Sahmakisai	Hom	2017-05-14	Goat	Native	4	Female	AB9	Small_Holder	Unknown	13	0.88	78.5448	Neg	Neg	Neg	0.07	8.09061	Neg
B124	Attepeu	Sahmakisai	Hom	2017-05-14	Goat	Native	2	Male	AB9	Small_Holder	Unknown	13	0.079	3.82463	Neg	Neg	Neg	0.047	0.647249	Neg
B123	Attepeu	Sahmakisai	Hom	2017-05-14	Goat	Native	3	Male	AB9	Small_Holder	Unknown	13	0.125	8.11567	Neg	Neg	Neg	0.052	2.26537	Neg
NL-1620445	Attepeu	Phouvong	Nongvilaynuae	0/0/16	Goat	Unknown	Unknown	Unknown	Unknown	Unknown	Unknown	Unknown	0.074	-1.868	Neg	Neg	Neg	0.327	-0.212585	Neg
NL-1620446	Attepeu	Phouvong	Nongvilaynuae	0/0/16	Goat	Unknown	Unknown	Unknown	Unknown	Unknown	Unknown	Unknown	0.061	-3.48692	Neg	Neg	Neg	0.269	-5.14456	Neg
NL-1620447	Attepeu	Phouvong	Nongvilaynuae	0/0/16	Goat	Unknown	Unknown	Unknown	Unknown	Unknown	Unknown	Unknown	0.1	1.36986	Neg	Neg	Neg	0.091	-20.2806	Neg
NL-1620448	Attepeu	Phouvong	Nongvilaynuae	0/0/16	Goat	Unknown	Unknown	Unknown	Unknown	Unknown	Unknown	Unknown	0.057	-3.98506	Neg	Neg	Neg	1.403	91.284	Pos
NL-1620449	Attepeu	Phouvong	Nongvilaynuae	0/0/16	Goat	Unknown	Unknown	Unknown	Unknown	Unknown	Unknown	Unknown	0.095	0.747198	Neg	Neg	Neg	0.311	-1.57313	Neg
NL-1620450	Attepeu	Phouvong	Nongvilaynuae	0/0/16	Goat	Unknown	Unknown	Unknown	Unknown	Unknown	Unknown	Unknown	0.145	6.97385	Neg	Neg	Neg	0.355	2.16837	Neg
NL-1620453	Attepeu	Phouvong	Nongvilaynuae	0/0/16	Goat	Unknown	Unknown	Unknown	Unknown	Unknown	Unknown	Unknown	0.115	3.23786	Neg	Neg	Neg	0.288	-3.52891	Neg
NL-1620454	Attepeu	Phouvong	Nongvilaynuae	0/0/16	Goat	Unknown	Unknown	Unknown	Unknown	Unknown	Unknown	Unknown	0.065	-2.98879	Neg	Neg	Neg	0.187	-12.1173	Neg
NL-1620455	Attepeu	Phouvong	Nongvilaynuae	0/0/16	Goat	Unknown	Unknown	Unknown	Unknown	Unknown	Unknown	Unknown	0.104	1.868	Neg	Neg	Neg	0.16	-14.4133	Neg
NL-1620467	Vientiane CPT	Xaythany	Nathae	0/0/16	Goat	Unknown	0.5	Female	Unknown	Unknown	Unknown	Unknown	0.119	3.73599	Neg	Neg	Neg	0.592	22.3214	Neg
NL-1620470	Vientiane CPT	Xaythany	Nathae	0/0/16	Goat	Unknown	0.5	Female	Unknown	Unknown	Unknown	Unknown	0.069	-2.49066	Neg	Neg	Neg	0.244	-7.27041	Neg
NL-1620471	Vientiane CPT	Xaythany	Nathae	0/0/16	Goat	Unknown	0.5	Female	Unknown	Unknown	Unknown	Unknown	0.128	4.85679	Neg	Neg	Neg	0.23	-8.46088	Neg
NL-1620472	Vientiane CPT	Xaythany	Nathae	0/0/16	Goat	Unknown	0.5	Female	Unknown	Unknown	Unknown	Unknown	0.081	-0.996264	Neg	Neg	Neg	0.314	-1.31803	Neg
NL-1620473	Vientiane CPT	Xaythany	Nathae	0/0/16	Goat	Unknown	0.5	Female	Unknown	Unknown	Unknown	Unknown	0.078	-1.36986	Neg	Neg	Neg	0.319	-0.892857	Neg
NL-1620474	Vientiane CPT	Xaythany	Nathae	0/0/16	Goat	Unknown	0.5	Female	Unknown	Unknown	Unknown	Unknown	0.078	-1.36986	Neg	Neg	Neg	0.564	19.9405	Neg
NL-1620475	Vientiane CPT	Xaythany	Nathae	0/0/16	Goat	Unknown	0.5	Female	Unknown	Unknown	Unknown	Unknown	0.064	-3.11333	Neg	Neg	Neg	1.957	138.393	Pos
NL-1620479	Vientiane CPT	Xaythany	Nathae	0/0/16	Goat	Unknown	0.5	Female	Unknown	Unknown	Unknown	Unknown	0.12	3.86052	Neg	Neg	Neg	0.245	-7.18537	Neg
NL-1620482	Vientiane CPT	Xaythany	Nathae	0/0/16	Goat	Unknown	0.5	Female	Unknown	Unknown	Unknown	Unknown	0.075	-1.74346	Neg	Neg	Neg	0.209	-10.2466	Neg
NL-1620484	Vientiane CPT	Xaythany	Nathae	0/0/16	Goat	Unknown	0.5	Female	Unknown	Unknown	Unknown	Unknown	0.061	-3.48692	Neg	Neg	Neg	0.256	-6.25	Neg
NL-1620485	Vientiane CPT	Xaythany	Nathae	0/0/16	Goat	Unknown	0.5	Female	Unknown	Unknown	Unknown	Unknown	0.07	-2.36613	Neg	Neg	Neg	0.208	-10.3316	Neg
NL-1620486	Vientiane CPT	Xaythany	Nathae	0/0/16	Goat	Unknown	0.5	Female	Unknown	Unknown	Unknown	Unknown	0.144	6.84932	Neg	Neg	Neg	0.255	-6.33503	Neg
NL-1620496	Vientiane CPT	Xaythany	Nathae	0/0/16	Goat	Unknown	0.5	Female	Unknown	Unknown	Unknown	Unknown	0.129	4.98132	Neg	Neg	Neg	0.26	-5.90986	Neg
NL-1620497	Vientiane CPT	Xaythany	Nathae	0/0/16	Goat	Unknown	0.5	Female	Unknown	Unknown	Unknown	Unknown	0.075	-1.74346	Neg	Neg	Neg	0.239	-7.69558	Neg
NL-1620498	Vientiane CPT	Xaythany	Nathae	0/0/16	Goat	Unknown	0.5	Female	Unknown	Unknown	Unknown	Unknown	0.073	-1.99253	Neg	Neg	Neg	0.162	-14.2432	Neg
NL-1620509	Vientiane CPT	Xaythany	Nathae	0/0/16	Goat	Unknown	0.5	Female	Unknown	Unknown	Unknown	Unknown	0.072	-2.11706	Neg	Neg	Neg	0.262	-5.7398	Neg
NL-1620510	Vientiane CPT	Xaythany	Nathae	0/0/16	Goat	Unknown	0.5	Female	Unknown	Unknown	Unknown	Unknown	0.061	-3.48692	Neg	Neg	Neg	0.213	-9.90646	Neg
NL-1620511	Vientiane CPT	Xaythany	Nathae	0/0/16	Goat	Unknown	0.5	Female	Unknown	Unknown	Unknown	Unknown	0.06	-3.61146	Neg	Neg	Neg	0.216	-9.65136	Neg
NL-1620512	Vientiane CPT	Xaythany	Nathae	0/0/16	Goat	Unknown	0.5	Female	Unknown	Unknown	Unknown	Unknown	0.066	-2.86426	Neg	Neg	Neg	0.261	-5.82483	Neg
NL-1620514	Vientiane CPT	Xaythany	Nathae	0/0/16	Goat	Unknown	0.5	Female	Unknown	Unknown	Unknown	Unknown	0.073	-1.99253	Neg	Neg	Neg	0.289	-3.44388	Neg
NL-1620515	Vientiane CPT	Xaythany	Nathae	0/0/16	Goat	Unknown	0.5	Female	Unknown	Unknown	Unknown	Unknown	0.088	-0.124533	Neg	Neg	Neg	0.574	20.7908	Neg
NL-1620516	Vientiane CPT	Xaythany	Nathae	0/0/16	Goat	Unknown	0.5	Female	Unknown	Unknown	Unknown	Unknown	0.068	-2.61519	Neg	Neg	Neg	0.168	-13.733	Neg
NL-1620517	Vientiane CPT	Xaythany	Nathae	0/0/16	Goat	Unknown	0.5	Female	Unknown	Unknown	Unknown	Unknown	0.066	-2.86426	Neg	Neg	Neg	0.184	-12.3724	Neg
NL-1620518	Vientiane CPT	Xaythany	Nathae	0/0/16	Goat	Unknown	0.5	Female	Unknown	Unknown	Unknown	Unknown	0.066	-2.86426	Neg	Neg	Neg	0.226	-8.80102	Neg
NL-1620519	Vientiane CPT	Xaythany	Nathae	0/0/16	Goat	Unknown	0.5	Female	Unknown	Unknown	Unknown	Unknown	0.095	0.747198	Neg	Neg	Neg	0.274	-4.71939	Neg
NL-1620520	Vientiane CPT	Xaythany	Nathae	0/0/16	Goat	Unknown	0.5	Female	Unknown	Unknown	Unknown	Unknown	0.069	-2.49066	Neg	Neg	Neg	0.229	-8.54592	Neg
NL-1620522	Vientiane CPT	Xaythany	Nathae	0/0/16	Goat	Unknown	0.5	Female	Unknown	Unknown	Unknown	Unknown	0.059	-3.73599	Neg	Neg	Neg	0.231	-8.37585	Neg
NL-1620523	Vientiane CPT	Xaythany	Nathae	0/0/16	Goat	Unknown	0.5	Female	Unknown	Unknown	Unknown	Unknown	0.058	-3.86052	Neg	Neg	Neg	0.176	-13.0527	Neg
NL-1620524	Vientiane CPT	Xaythany	Nathae	0/0/16	Goat	Unknown	0.5	Female	Unknown	Unknown	Unknown	Unknown	0.062	-3.36239	Neg	Neg	Neg	0.335	0.467687	Neg
NL-1620525	Vientiane CPT	Xaythany	Nathae	0/0/16	Goat	Unknown	0.5	Female	Unknown	Unknown	Unknown	Unknown	0.054	-4.35866	Neg	Neg	Neg	0.286	-3.69898	Neg
NL-1620526	Vientiane CPT	Xaythany	Nathae	0/0/16	Goat	Unknown	0.5	Female	Unknown	Unknown	Unknown	Unknown	0.074	-1.868	Neg	Neg	Neg	0.259	-5.9949	Neg
NL-1620527	Vientiane CPT	Xaythany	Nathae	0/0/16	Goat	Unknown	0.5	Female	Unknown	Unknown	Unknown	Unknown	0.063	-3.23786	Neg	Neg	Neg	0.313	-1.40306	Neg
NL-1620528	Vientiane CPT	Xaythany	Nathae	0/0/16	Goat	Unknown	0.5	Female	Unknown	Unknown	Unknown	Unknown	0.059	-3.73599	Neg	Neg	Neg	0.353	1.9983	Neg
NL-1620529	Vientiane CPT	Xaythany	Nathae	0/0/16	Goat	Unknown	0.5	Female	Unknown	Unknown	Unknown	Unknown	0.086	-0.373599	Neg	Neg	Neg	0.309	-1.7432	Neg
NL-1620530	Vientiane CPT	Xaythany	Nathae	0/0/16	Goat	Unknown	0.5	Female	Unknown	Unknown	Unknown	Unknown	0.197	13.4496	Neg	Neg	Neg	0.224	-8.97109	Neg
NL-1620533	Vientiane CPT	Xaythany	Nathae	0/0/16	Goat	Unknown	0.5	Female	Unknown	Unknown	Unknown	Unknown	0.063	-3.23786	Neg	Neg	Neg	0.24	-7.61054	Neg
NL-1620534	Vientiane CPT	Xaythany	Nathae	0/0/16	Goat	Unknown	0.5	Female	Unknown	Unknown	Unknown	Unknown	0.082	-0.871731	Neg	Neg	Neg	0.351	1.82823	Neg
NL-1620535	Vientiane CPT	Xaythany	Nathae	0/0/16	Goat	Unknown	0.5	Female	Unknown	Unknown	Unknown	Unknown	0.109	2.49066	Neg	Neg	Neg	0.354	2.08333	Neg
NL-1620536	Vientiane CPT	Xaythany	Nathae	0/0/16	Goat	Unknown	0.5	Female	Unknown	Unknown	Unknown	Unknown	0.088	-0.124533	Neg	Neg	Neg	0.324	-0.467687	Neg
NL-1620537	Vientiane CPT	Xaythany	Nathae	0/0/16	Goat	Unknown	0.5	Female	Unknown	Unknown	Unknown	Unknown	0.084	-0.622665	Neg	Neg	Neg	0.292	-3.18878	Neg
NL-1620538	Vientiane CPT	Xaythany	Nathae	0/0/16	Goat	Unknown	0.5	Female	Unknown	Unknown	Unknown	Unknown	0.074	-1.868	Neg	Neg	Neg	0.235	-8.03571	Neg
NL-1620542	Vientiane CPT	Xaythany	Nathae	0/0/16	Goat	Unknown	0.5	Female	Unknown	Unknown	Unknown	Unknown	0.069	-2.49066	Neg	Neg	Neg	0.338	0.722789	Neg
NL-1620543	Vientiane CPT	Xaythany	Nathae	0/0/16	Goat	Unknown	0.5	Female	Unknown	Unknown	Unknown	Unknown	0.061	-3.48692	Neg	Neg	Neg	0.305	-2.08333	Neg
NL-1620545	Vientiane CPT	Xaythany	Nathae	0/0/16	Goat	Unknown	0.5	Female	Unknown	Unknown	Unknown	Unknown	0.096	0.871731	Neg	Neg	Neg	0.339	0.807823	Neg
NL-1620468	Vientiane CPT	Xaythany	Nathae	0/0/16	Goat	Unknown	1	Female	Unknown	Unknown	Unknown	Unknown	0.14	6.35118	Neg	Neg	Neg	0.266	-5.39966	Neg
NL-1620469	Vientiane CPT	Xaythany	Nathae	0/0/16	Goat	Unknown	1	Female	Unknown	Unknown	Unknown	Unknown	0.064	-3.11333	Neg	Neg	Neg	0.432	8.71599	Neg
NL-1620487	Vientiane CPT	Xaythany	Nathae	0/0/16	Goat	Unknown	1	Female	Unknown	Unknown	Unknown	Unknown	0.078	-1.36986	Neg	Neg	Neg	0.229	-8.54592	Neg
NL-1620489	Vientiane CPT	Xaythany	Nathae	0/0/16	Goat	Unknown	1	Female	Unknown	Unknown	Unknown	Unknown	0.13	5.10585	Neg	Neg	Neg	0.1	-19.5153	Neg
NL-1620490	Vientiane CPT	Xaythany	Nathae	0/0/16	Goat	Unknown	1	Female	Unknown	Unknown	Unknown	Unknown	0.065	-2.98879	Neg	Neg	Neg	0.164	-14.0731	Neg
NL-1620491	Vientiane CPT	Xaythany	Nathae	0/0/16	Goat	Unknown	1	Female	Unknown	Unknown	Unknown	Unknown	0.073	-1.99253	Neg	Neg	Neg	0.136	-16.4541	Neg
NL-1620492	Vientiane CPT	Xaythany	Nathae	0/0/16	Goat	Unknown	1	Female	Unknown	Unknown	Unknown	Unknown	0.058	-3.86052	Neg	Neg	Neg	0.235	-8.03571	Neg
NL-1620493	Vientiane CPT	Xaythany	Nathae	0/0/16	Goat	Unknown	1	Female	Unknown	Unknown	Unknown	Unknown	0.119	3.73599	Neg	Neg	Neg	0.136	-16.4541	Neg
NL-1620494	Vientiane CPT	Xaythany	Nathae	0/0/16	Goat	Unknown	1	Female	Unknown	Unknown	Unknown	Unknown	0.062	-3.36239	Neg	Neg	Neg	0.18	-12.7126	Neg
NL-1620499	Vientiane CPT	Xaythany	Nathae	0/0/16	Goat	Unknown	1	Female	Unknown	Unknown	Unknown	Unknown	0.11	2.61519	Neg	Neg	Neg	0.209	-10.2466	Neg
NL-1620500	Vientiane CPT	Xaythany	Nathae	0/0/16	Goat	Unknown	1	Female	Unknown	Unknown	Unknown	Unknown	0.056	-4.10959	Neg	Neg	Neg	0.167	-13.818	Neg
NL-1620501	Vientiane CPT	Xaythany	Nathae	0/0/16	Goat	Unknown	1	Female	Unknown	Unknown	Unknown	Unknown	0.064	-3.11333	Neg	Neg	Neg	0.189	-11.9473	Neg
NL-1620502	Vientiane CPT	Xaythany	Nathae	0/0/16	Goat	Unknown	1	Female	Unknown	Unknown	Unknown	Unknown	0.057	-3.98506	Neg	Neg	Neg	1.858	129.974	Pos
NL-1620503	Vientiane CPT	Xaythany	Nathae	0/0/16	Goat	Unknown	1	Female	Unknown	Unknown	Unknown	Unknown	0.068	-2.61519	Neg	Neg	Neg	0.22	-9.31122	Neg
NL-1620504	Vientiane CPT	Xaythany	Nathae	0/0/16	Goat	Unknown	1	Female	Unknown	Unknown	Unknown	Unknown	0.082	-0.871731	Neg	Neg	Neg	0.188	-12.0323	Neg
NL-1620508	Vientiane CPT	Xaythany	Nathae	0/0/16	Goat	Unknown	1	Female	Unknown	Unknown	Unknown	Unknown	0.059	-3.73599	Neg	Neg	Neg	0.171	-13.4779	Neg
NL-1620513	Vientiane CPT	Xaythany	Nathae	0/0/16	Goat	Unknown	1	Female	Unknown	Unknown	Unknown	Unknown	0.06	-3.61146	Neg	Neg	Neg	0.335	0.467687	Neg
NL-1620466	Vientiane CPT	Xaythany	Nathae	0/0/16	Goat	Unknown	0.5	Male	Unknown	Unknown	Unknown	Unknown	0.068	-2.61519	Neg	Neg	Neg	0.312	-1.4881	Neg
NL-1620476	Vientiane CPT	Xaythany	Nathae	0/0/16	Goat	Unknown	0.5	Male	Unknown	Unknown	Unknown	Unknown	0.071	-2.24159	Neg	Neg	Neg	0.32	-0.807823	Neg
NL-1620477	Vientiane CPT	Xaythany	Nathae	0/0/16	Goat	Unknown	0.5	Male	Unknown	Unknown	Unknown	Unknown	0.071	-2.24159	Neg	Neg	Neg	0.196	-11.352	Neg
NL-1620478	Vientiane CPT	Xaythany	Nathae	0/0/16	Goat	Unknown	0.5	Male	Unknown	Unknown	Unknown	Unknown	0.069	-2.49066	Neg	Neg	Neg	1.439	94.3452	Pos
NL-1620480	Vientiane CPT	Xaythany	Nathae	0/0/16	Goat	Unknown	0.5	Male	Unknown	Unknown	Unknown	Unknown	0.094	0.622665	Neg	Neg	Neg	0.352	1.91327	Neg
NL-1620481	Vientiane CPT	Xaythany	Nathae	0/0/16	Goat	Unknown	0.5	Male	Unknown	Unknown	Unknown	Unknown	0.107	2.24159	Neg	Neg	Neg	0.226	-8.80102	Neg
NL-1620483	Vientiane CPT	Xaythany	Nathae	0/0/16	Goat	Unknown	0.5	Male	Unknown	Unknown	Unknown	Unknown	0.066	-2.86426	Neg	Neg	Neg	0.272	-4.88946	Neg
NL-1620495	Vientiane CPT	Xaythany	Nathae	0/0/16	Goat	Unknown	0.5	Male	Unknown	Unknown	Unknown	Unknown	0.078	-1.36986	Neg	Neg	Neg	0.283	-3.95408	Neg
NL-1620505	Vientiane CPT	Xaythany	Nathae	0/0/16	Goat	Unknown	0.5	Male	Unknown	Unknown	Unknown	Unknown	0.078	-1.36986	Neg	Neg	Neg	0.287	-3.61395	Neg
NL-1620506	Vientiane CPT	Xaythany	Nathae	0/0/16	Goat	Unknown	0.5	Male	Unknown	Unknown	Unknown	Unknown	0.072	-2.11706	Neg	Neg	Neg	0.28	-4.20918	Neg
NL-1620507	Vientiane CPT	Xaythany	Nathae	0/0/16	Goat	Unknown	0.5	Male	Unknown	Unknown	Unknown	Unknown	0.056	-4.10959	Neg	Neg	Neg	0.21	-10.1616	Neg
NL-1620521	Vientiane CPT	Xaythany	Nathae	0/0/16	Goat	Unknown	0.5	Male	Unknown	Unknown	Unknown	Unknown	0.065	-2.98879	Neg	Neg	Neg	0.299	-2.59354	Neg
NL-1620531	Vientiane CPT	Xaythany	Nathae	0/0/16	Goat	Unknown	0.5	Male	Unknown	Unknown	Unknown	Unknown	0.088	-0.124533	Neg	Neg	Neg	0.195	-11.4371	Neg
NL-1620532	Vientiane CPT	Xaythany	Nathae	0/0/16	Goat	Unknown	0.5	Male	Unknown	Unknown	Unknown	Unknown	0.076	-1.61893	Neg	Neg	Neg	1.826	127.253	Pos
NL-1620539	Vientiane CPT	Xaythany	Nathae	0/0/16	Goat	Unknown	0.5	Male	Unknown	Unknown	Unknown	Unknown	0.186	12.0797	Neg	Neg	Neg	0.214	-9.82143	Neg
NL-1620540	Vientiane CPT	Xaythany	Nathae	0/0/16	Goat	Unknown	0.5	Male	Unknown	Unknown	Unknown	Unknown	0.102	1.61893	Neg	Neg	Neg	0.325	-0.382653	Neg
NL-1620541	Vientiane CPT	Xaythany	Nathae	0/0/16	Goat	Unknown	0.5	Male	Unknown	Unknown	Unknown	Unknown	0.086	-0.373599	Neg	Neg	Neg	0.314	-1.31803	Neg
NL-1620544	Vientiane CPT	Xaythany	Nathae	0/0/16	Goat	Unknown	0.5	Male	Unknown	Unknown	Unknown	Unknown	0.077	-1.4944	Neg	Neg	Neg	0.636	26.0629	Neg
NL-1620488	Vientiane CPT	Xaythany	Nathae	0/0/16	Goat	Unknown	1	Male	Unknown	Unknown	Unknown	Unknown	0.073	-1.99253	Neg	Neg	Neg	0.145	-15.6888	Neg
NL-1620444	Attepeu	Phouvong	Nongvilaynuae	0/0/16	Goat	Unknown	Unknown	Unknown	Unknown	Unknown	Unknown	Unknown	2.05	244.209	Pos	Pos	Pos	0.619	24.6173	Neg
NL-1620451	Attepeu	Phouvong	Nongvilaynuae	0/0/16	Goat	Unknown	Unknown	Unknown	Unknown	Unknown	Unknown	Unknown	2.844	343.088	Pos	Pos	Pos	0.913	49.6173	Neg
